# Supplementary material for: Multiplex vs. singleplex assay for the simultaneous identification of the three components of avian malaria vector-borne disease by DNA metabarcoding
Source: PeerJ. 2025 Mar 18;13:e19107. doi: 10.7717/peerj.19107 (PMC11927560; doi:10.7717/peerj.19107)
Supplement: Data S2 [file peerj-13-19107-s007.fasta]

>Serinus_canaria species_name=Serinus canaria; taxid=9135;
attccataggctataccttgacctgtcgtattagcgtggtggggctgttgcgctcactgttgggctttcagggtaggtgaa
>Garrulus_glandarius species_name=Garrulus glandarius; taxid=56783;
attccataggctataccttgacctgtcttactagtgggtagggactattgcgctcactgttgaaccatcagggggggtggg
>Turdus_pilaris species_name=Turdus pilaris; taxid=357736;
attccgtgggctataccttgacctgtcttgctagcgggttaggctattgcgtccactgttgggctgtcaggaaaggtggg
>Phylloscopus_collybita species_name=Phylloscopus collybita; taxid=48150;
attccataggctataccttgacctgtcttattagcgggatatggctattgcgtccactgttgggccttcatgctgggtggg
>Troglodytes_troglodytes species_name=Troglodytes troglodytes; taxid=36278; 
attccataggctgtaccttgacctgtcttgctagcgggttaggctattgcgctcactgtt
gggctttcagaggaggtggg
>Strix_aluco species_name=Strix aluco; taxid=111821; 
accccatgggctataccttgacctgtctttttagcgtgagggctgttgtgcccactattg
tgctctcaaaaggtggac
>Regulus_ignicapilla species_name=Regulus ignicapilla; taxid=73322; 
attccataggctataccttgacctgtcttattagcgggttaggctattgcgctcactgtt
gggctgtcaggaaaggtgggc
>Phoenicurus_ochruros species_name=Phoenicurus ochruros; taxid=358815; 
attccataggctataccttgacctgtcttattagcgtggttgggctattgcgctcactgt
tgggctgtcagggaaggtgagc
>Delichon_urbicum species_name=Delichon urbicum; taxid=88116; 
atcccataggctataccttgacctgtcttattagcgtagtagggctattgcgtccactgt
tgatccttcatgccgggtgggc
>Elephas_maximus species_name=Elephas maximus; taxid=9783; 
attccataggctataccttgacctgtcttattagcgtgtttgggctattgcgctcactgt
tgggccttcatgccgggtgggc
>Certhia_brachydactyla species_name=Certhia brachydactyla; taxid=73330; 
attccatgggctataccttgacctgtcttattagcgtggtggggctattgcgctcactgt
tgatctttcaggggaggtgggc
>Carduelis_chloris species_name=Carduelis chloris; taxid=37601; 
attccataggctataccttgacctgtcgtattagcgtggtggggctattgcgctcactgt
tgggctttcagggtaggtgagc
>Carduelis_carduelis species_name=Carduelis carduelis; taxid=37600; 
attccataggctataccttgacctgtcgtattagcgtggtgggggctgttgcgctcactg
ttgggctttcagggtaggtgag
>Carduelis_cannabina species_name=Carduelis cannabina; taxid=160757; 
attccataggctataccttgacctgtcgtattagcgtggtggggctgttgcgctcactgt
tgggctttcagggtaggtgaac
>Sylvia_communis species_name=Sylvia communis; taxid=216193; 
attccatgggctataccttgacctgtcttattagcgggttaggctattgcgtccactgtt
gagccttcatggggggtggg
>Sylvia_atricapilla species_name=Sylvia atricapilla; taxid=48155; 
attccataggctataccttgacctgtcttactagcggggtaggctattgcgtccactgtt
ggtccttcatgcggggtggg
>Sylvia_borin species_name=Sylvia borin; taxid=73324; 
attccatgggctataccttgacctgtcttactagcgggttagggctattgcgtccactgt
tgatccttcatggagggtggg
>Lophophanes_cristatus species_name=Lophophanes cristatus; taxid=156565; 
attccataggctataccttgacctgtcgtgttagcggggtaaggctgttgcgtccactgt
tgggccctcaggaggggtgggc
>Cyanistes_caeruleus species_name=Cyanistes caeruleus; taxid=156563; 
attccataggctataccttgacctgtcgtattagcggggtggggctgttgcgtccactgt
tgggccctcaggaggggtggg
>Parus_ater species_name=Parus ater; taxid=156567; 
attccatgggctatacctcgacctgtcgtattagcggggggggctgttgcgtccactgtt
gggccctcaggaggggtggg
>Parus_major species_name=Parus major; taxid=9157; 
attccatgggctataccttgacctgtcgtattagcggggggctgttgcgtccactgttgg
gccctcaggaggggtggg
>Passer_domesticus species_name=Passer domesticus; taxid=48849; 
attccataggctataccttgacctgtcttgttagcgtggtgaggctattgcgcccactgt
tgggctttcagtgtaggtggg
>Passer_montanus species_name=Passer montanus; taxid=9160; 
attccataggctataccttgacctgtcttattagcgtggttgggctattgcgcccactgt
tggtctttcagtgtaggtggg
>Turdus_merula species_name=Turdus merula; taxid=9187; 
attccgtgggctataccttgacctgtcttgctagcgggttaggctattgcgtccactgtt
gggctatcaggaaaggtggg
>Turdus_philomelos species_name=Turdus philomelos; taxid=127946; 
attccataggctataccttgacctgtcttactagcgggttaggctattgcgtccactgtt
gggctgtcaggaaaggtggg
>AB026818 count=1; merged_taxid={8928: 1}; species_name=Ciconia ciconia; family=8926; family_name=Ciconiidae; scientific_name=Ciconia ciconia; reverse_match=CATACCGCCGTCGCCAG; taxid=8928; genus_name=Ciconia; forward_error=0; forward_tm=nan; rank=species; seq_length_ori=17347; forward_match=GAAAATGTAGCCCATTTCTTCC; reverse_tm=nan; genus=8927; reverse_error=0; species=8928; strand=R;    Ciconia ciconia mitochondrial DNA, complete genome
gacccataggctataccttgacctgtcttgctagcgggggtagctgttgtgctcactgtt
gggctctcaaggaaggtgag
>AB042349 count=2; merged_taxid={334822: 1, 43150: 1}; species_name=Hirundo rustica; family=43148; family_name=Hirundinidae; scientific_name=Hirundo rustica; reverse_match=TATACCGCCGTCGCCAG; taxid=43150; genus_name=Hirundo; forward_error=0; forward_tm=nan; rank=species; forward_match=GAAAATGTAGCCCATTGCTTCC; reverse_tm=nan; genus=43149; reverse_error=1; species=43150; strand=R;    Hirundo rustica mitochondrial gene for 12S ribosomal RNA, partial sequence
attccataggctataccttgacctgtcttgttagcgtagttgggctattgcgctcactgt
tgggccttcatgccgggtgaa
>AB042353 count=1; merged_taxid={50251: 1}; species_name=Sitta europaea; family=50247; family_name=Sittidae; scientific_name=Sitta europaea; reverse_match=CATACCGCCGTCTCCAG; taxid=50251; genus_name=Sitta; forward_error=0; forward_tm=nan; rank=species; seq_length_ori=395; forward_match=GAAAATGTAGCCCATTGCTTCC; reverse_tm=nan; genus=50248; reverse_error=1; species=50251; strand=R;    Sitta europaea mitochondrial gene for 12S ribosomal RNA, partial sequence
atcccataggctataccttgacctgtcttactagcggggtaggctattgcgctcactgtt
gggctttcagtgtaggtgag
>AB042364 count=1; merged_taxid={125297: 1}; species_name=Bombycilla garrulus; family=125295; family_name=Bombycillidae; scientific_name=Bombycilla garrulus; reverse_match=TATACCGCCGTCGCCAG; taxid=125297; genus_name=Bombycilla; forward_error=0; forward_tm=nan; rank=species; seq_length_ori=398; forward_match=GAAAATGTAGCCCATTGCTTCC; reverse_tm=nan; genus=125296; reverse_error=1; species=125297; strand=R;    Bombycilla garrulus mitochondrial gene for 12S ribosomal RNA, partial sequence
actccatgggctataccttgacctgtcttattagcgtggttaggctattgcgtccactgt
tgaactttcagagtaggtggg
>AB080364 count=2; merged_taxid={187859: 1, 1471757: 1}; species_name=Dryocopus martius; family=9220; family_name=Picidae; scientific_name=Dryocopus martius; reverse_match=TATACCGCCGTCGCCAG; taxid=187859; genus_name=Dryocopus; forward_error=1; forward_tm=nan; rank=species; forward_match=GAAAATGTAGCCCATTTCTTTC; reverse_tm=nan; genus=51358; reverse_error=1; species=187859; strand=R;    Dryocopus martius mitochondrial gene for 12S rRNA, partial sequence
ccccccatgggctgtaccttgacctgtctttctagcgggtgaggcggttgtgctcactgt
tgggctttcaggggaggtgag
>AB080367 count=5; merged_taxid={301976: 1, 137523: 3, 301975: 1}; species_name=Dendrocopos major; family=9220; family_name=Picidae; scientific_name=Dendrocopos major; reverse_match=CATACCGCCGTCGCCAG; taxid=137523; rank=species; forward_error=1; forward_tm=nan; genus_name=Dendrocopos; forward_match=GAAAATGTAGCCCATTTCTTTC; reverse_tm=nan; genus=51357; reverse_error=0; species=137523; strand=R;    Dendrocopos major mitochondrial gene for 12S rRNA, partial sequence
cctcccatgggctataccttgacctgtctttttagcgggtggagctattgtgctcactgt
taatctctcaggtgaggtgag
>AB080369 count=1; merged_taxid={137523: 1}; species_name=Dendrocopos major; family=9220; family_name=Picidae; scientific_name=Dendrocopos major; reverse_match=CATACCGCCGTCGCCAG; taxid=137523; genus_name=Dendrocopos; forward_error=1; forward_tm=nan; rank=species; seq_length_ori=342; forward_match=GAAAATGTAGCCCATTTCTTTC; reverse_tm=nan; genus=51357; reverse_error=0; species=137523; strand=R;    Dendrocopos major mitochondrial gene for 12S rRNA, partial sequence
cctcccatgggctataccttgacctgtctttttagcgggtggagctattgtgctcactgt
taatctctcaggcgaggtgag
>AB219546 count=4; merged_taxid={329121: 1, 52810: 3}; species_name=Milvus migrans; family=56259; family_name=Accipitridae; scientific_name=Milvus migrans; reverse_match=CATACCGCCGTCGCCAG; taxid=52810; genus_name=Milvus; forward_error=0; forward_tm=nan; rank=species; forward_match=GAAAATGTAGCCCATTTCTTCC; reverse_tm=nan; genus=43517; reverse_error=0; species=52810; strand=R;    Milvus migrans lineatus mitochondrial gene for 12S ribosomal RNA, partial sequence
acttcgtgagctataccttgacctgtctttttagcggggagaagctattgtgctcactgt
tgaactctcaggagaggtgag
>AB219551 count=3; merged_taxid={335093: 1, 8957: 2}; species_name=Accipiter gentilis; family=56259; family_name=Accipitridae; scientific_name=Accipiter gentilis; reverse_match=CATACCGCCGTCGCCAG; taxid=8957; genus_name=Accipiter; forward_error=0; forward_tm=nan; rank=species; forward_match=GAAAATGTAGCCCATTTCTTCC; reverse_tm=nan; genus=8956; reverse_error=0; species=8957; strand=R;    Accipiter gentilis fujiyamae mitochondrial gene for 12S ribosomal RNA, partial sequence
actccgtaggctataccttgacctgtctttttagcgggtgaggctattgggcccactgtt
gagctctcagaggaggtggg
>AB219556 count=4; merged_taxid={335097: 1, 8954: 3}; species_name=Falco peregrinus; family=8949; family_name=Falconidae; scientific_name=Falco peregrinus; reverse_match=CATACCGCCGTCGCCAG; taxid=8954; genus_name=Falco; forward_error=0; forward_tm=nan; rank=species; forward_match=GAAAATGTAGCCCATTACTTCC; reverse_tm=nan; genus=8952; reverse_error=0; species=8954; strand=R;    Falco peregrinus japonensis mitochondrial gene for 12S ribosomal RNA, partial sequence
acttcgtaggctataccttgacctgtcgtgctaacggggtggttattgtgctcactgtgc
atccttcaattagggtgag
>AB219557 count=2; merged_taxid={100819: 1, 256671: 1}; species_name=Falco tinnunculus; family=8949; family_name=Falconidae; scientific_name=Falco tinnunculus; reverse_match=CATACCGCCGTCGCCAG; taxid=100819; genus_name=Falco; forward_error=0; forward_tm=nan; rank=species; forward_match=GAAAATGTAGCCCATTACTTCC; reverse_tm=nan; genus=8952; reverse_error=0; species=100819; strand=R;    Falco tinnunculus interstinctus mitochondrial gene for 12S ribosomal RNA, partial sequence
actccatgggctataccttgacctgtcgtgctagcgggcggctattgtgctcactgtgcg
tccttcaatcagggtgag
>AB219558 count=2; merged_taxid={8953: 1, 335098: 1}; species_name=Falco columbarius; family=8949; family_name=Falconidae; scientific_name=Falco columbarius; reverse_match=CATACCGCCGTCGCCAG; taxid=8953; genus_name=Falco; forward_error=0; forward_tm=nan; rank=species; forward_match=GAAAATGTAGCCCATTACTTCC; reverse_tm=nan; genus=8952; reverse_error=0; species=8953; strand=R;    Falco columbarius insignis mitochondrial gene for 12S ribosomal RNA, partial sequence
acttcgtaggctataccttgacctgtcgtgttaacggagtggttattgtgctcactgtgt
gtccttcaatcagggtgag
>AB492871 count=1; merged_taxid={39621: 1}; species_name=Acrocephalus arundinaceus; family=36270; family_name=Sylviidae; scientific_name=Acrocephalus arundinaceus; reverse_match=TATACCGCCGTCGCCAG; taxid=39621; genus_name=Acrocephalus; forward_error=1; forward_tm=nan; rank=species; seq_length_ori=3092; forward_match=GAAAATGTAGCCCATTGCTACC; reverse_tm=nan; genus=39620; reverse_error=1; species=39621; strand=R;    Acrocephalus arundinaceus mitochondrial tRNA-Phe, 12S rRNA, tRNA-Val, 16S rRNA, tRNA-Leu, ND1 genes, complete sequence and partial cds
attccataggctataccttgacctgtcgtattagcgtgatggggctattgcgtccactgt
tggtccttcatggtgggtggg
>AF171652 count=4; merged_taxid={130816: 1, 127976: 1, 128011: 1, 127975: 1}; species_name=Loxia curvirostra; family=9133; family_name=Fringillidae; scientific_name=Loxia curvirostra; reverse_match=CATACCGCCGTCTCCAG; taxid=64802; rank=species; forward_error=0; forward_tm=nan; genus_name=Loxia; forward_match=GAAAATGTAGCCCATTGCTTCC; reverse_tm=nan; genus=64794; reverse_error=1; species=64802; strand=R;    Loxia curvirostra himalayensis cytochrome b gene, complete cds; tRNA-Thr and tRNA-Pro genes, complete sequence; NADH dehydrogenase subunit 6 gene, complete cds; tRNA-Glu and tRNA-Phe genes, complete sequence; 12S ribosomal RNA gene, complete sequence; and tRNA-Val gene, complete sequence; mitochondrial genes for mitochondrial products
attccataggctataccttgacctgtcgtattagcgtggtggggctgttgcgctcactgt
tgggctttcagagtaggtgag
>AF171658 count=5; merged_taxid={64802: 2, 128005: 1, 128006: 1, 128007: 1}; species_name=Loxia curvirostra; family=9133; family_name=Fringillidae; scientific_name=Loxia curvirostra; reverse_match=CATACCGCCGTCTCCAG; taxid=64802; rank=species; forward_error=0; forward_tm=nan; genus_name=Loxia; forward_match=GAAAATGTAGCCCATTGCTTCC; reverse_tm=nan; genus=64794; reverse_error=1; species=64802; strand=R;    Loxia curvirostra minor cytochrome b gene, complete cds; tRNA-Thr and tRNA-Pro genes, complete sequence; NADH dehydrogenase subunit 6 gene, complete cds; tRNA-Glu and tRNA-Phe genes, complete sequence; 12S ribosomal RNA gene, complete sequence; and tRNA-Val gene, complete sequence; mitochondrial genes for mitochondrial products
attccataggctataccttgacctgtcgtattagcgtggtggggctgttgcgctcactgt
tgggccttcagagtaggtgag
>AF173567 count=2; merged_taxid={37050: 2}; species_name=Podiceps auritus; family=30448; family_name=Podicipedidae; scientific_name=Podiceps auritus; reverse_match=CATACCGCCGTCGCCAG; taxid=37050; rank=species; forward_error=2; forward_tm=nan; genus_name=Podiceps; forward_match=GTAAATGTAGCCCATCTCTTCC; reverse_tm=nan; genus=37049; reverse_error=0; species=37050; strand=R;    Podiceps auritus 12S ribosomal RNA gene, partial sequence; tRNA-Val gene, complete sequence; 16S ribosomal RNA gene, complete sequence; and tRNA-Leu gene, partial sequence; mitochondrial genes for mitochondrial products
gccccatgtgctataccttgtcctgtcttgctagtgggttaagactattgtgctcactgt
tgtactctcagtggaggtgag
>AF173571 count=2; merged_taxid={36241: 2}; species_name=Ciconia nigra; family=8926; family_name=Ciconiidae; scientific_name=Ciconia nigra; reverse_match=CATACCGCCGTCGCCAG; taxid=36241; rank=species; forward_error=0; forward_tm=nan; genus_name=Ciconia; forward_match=GAAAATGTAGCCCATTTCTTCC; reverse_tm=nan; genus=8927; reverse_error=0; species=36241; strand=R;    Ciconia nigra 12S ribosomal RNA gene, partial sequence; tRNA-Val gene, complete sequence; 16S ribosomal RNA gene, complete sequence; and tRNA-Leu gene, partial sequence; mitochondrial genes for mitochondrial products
gacccatgggctataccttgacctgtcttgctagcgggtgtggctgttgtgctcactgtt
gggctctcataggaggtgag
>AF173585 count=3; merged_taxid={8932: 3}; species_name=Columba livia; family=8930; family_name=Columbidae; scientific_name=Columba livia; reverse_match=CATACCGCCGTCGCCAG; taxid=8932; rank=species; forward_error=0; forward_tm=nan; genus_name=Columba; forward_match=GAAAATGTAGCCCATTTCTTCC; reverse_tm=nan; genus=8931; reverse_error=0; species=8932; strand=R;    Columba livia 12S ribosomal RNA gene, partial sequence; tRNA-Val gene, complete sequence; 16S ribosomal RNA gene, complete sequence; and tRNA-Leu gene, partial sequence; mitochondrial genes for mitochondrial products
actccataggctataccttgacctgtcttgctagcggggctggggctattgtgctcactg
ctgtactttcaggagaggtgag
>AF173591 count=8; merged_taxid={13146: 8}; species_name=Melopsittacus undulatus; family=1545690; family_name=Psittaculidae; scientific_name=Melopsittacus undulatus; reverse_match=CATACCGCCGTCGCCAG; taxid=13146; rank=species; forward_tm=nan; genus_name=Melopsittacus; reverse_tm=nan; genus=13145; reverse_error=0; species=13146; strand=R;    Melopsittacus undulatus 12S ribosomal RNA gene, partial sequence; tRNA-Val gene, complete sequence; 16S ribosomal RNA gene, complete sequence; and tRNA-Leu gene, partial sequence; mitochondrial genes for mitochondrial products
acttcatgggctataccttgacctgtcttattagcggggtaggcttttgggctcactgtt
gtgctctcatttgaggtggg
>AF173597 count=3; merged_taxid={57439: 3}; species_name=Upupa epops; family=57390; family_name=Upupidae; scientific_name=Upupa epops; reverse_match=CATACCGCCGTCGCCAG; taxid=57439; rank=species; forward_error=2; forward_tm=nan; genus_name=Upupa; forward_match=GGTAATGTAGCCCATTTCTTCC; reverse_tm=nan; genus=57438; reverse_error=0; species=57439; strand=R;    Upupa epops 12S ribosomal RNA gene, partial sequence; tRNA-Val gene, complete sequence; 16S ribosomal RNA gene, complete sequence; and tRNA-Leu gene, partial sequence; mitochondrial genes for mitochondrial products
ccctcatgggctataccttgacctgtcttactagtgggggactgttgtgccggctgtggt
actttcagggaaggtggg
>AF173689 count=2; merged_taxid={75861: 1, 8838: 1}; species_name=Anas strepera; family=8830; family_name=Anatidae; scientific_name=Mareca; reverse_match=CATACCGCCGTCGCCAG; taxid=1526411; rank=genus; forward_error=2; forward_tm=nan; genus_name=Mareca; forward_match=GGGAATGTAGCCCATTTCTTCC; reverse_tm=nan; genus=1526411; reverse_error=0; species=-1; strand=R;    Anas strepera 12S ribosomal RNA gene, partial sequence; mitochondrial gene for mitochondrial product
gccccatgggctataccttgacctgtcttattagcggggtgctgttgcgtccactgttgt
gctctcattcgaggtggg
>AF173691 count=1; merged_taxid={75856: 1}; species_name=Anas querquedula; family=8830; family_name=Anatidae; scientific_name=Anas querquedula; reverse_match=CATACCGCCGTCGCCAG; taxid=75856; genus_name=Anas; forward_error=2; forward_tm=nan; rank=species; seq_length_ori=393; forward_match=GGGAATGTAGCCCATTTCTTCC; reverse_tm=nan; genus=8835; reverse_error=0; species=75856; strand=R;    Anas querquedula 12S ribosomal RNA gene, partial sequence; mitochondrial gene for mitochondrial product
gtcccataggctataccttgacctgtcttattagcggggtgctgttgtgcccactgttgt
gctctcattcgaggtggg
>AF173699 count=2; merged_taxid={30387: 2}; species_name=Netta rufina; family=8830; family_name=Anatidae; scientific_name=Netta rufina; reverse_match=CATACCGCCGTCGCCAG; taxid=30387; rank=species; forward_error=2; forward_tm=nan; genus_name=Netta; forward_match=GGGAATGTAGCCCATTTCTTCC; reverse_tm=nan; genus=30386; reverse_error=0; species=30387; strand=R;    Netta rufina 12S ribosomal RNA gene, partial sequence; mitochondrial gene for mitochondrial product
gtctcatgggctataccttgacctgtcttgttagcggggtgctgttgtgctcactgttgt
actctcattcgaggtggg
>AF173712 count=1; merged_taxid={107022: 1}; species_name=Bucephala clangula; family=8830; family_name=Anatidae; scientific_name=Bucephala clangula; reverse_match=CATACCGCCGTCGCCAG; taxid=107022; genus_name=Bucephala; forward_error=2; forward_tm=nan; rank=species; seq_length_ori=394; forward_match=GGGAATGTAGCCCATTTCTTCC; reverse_tm=nan; genus=40832; reverse_error=0; species=107022; strand=R;    Bucephala clangula 12S ribosomal RNA gene, partial sequence; mitochondrial gene for mitochondrial product
gtcccatgggctataccttgacctgtcttgttagcggggtgctgttgtgtccactgttgt
gctctcattcgaggtggg
>AF232902 count=1; merged_taxid={37595: 1}; species_name=Emberiza citrinella; family=9133; family_name=Fringillidae; scientific_name=Emberiza citrinella; reverse_match=CATACCGCCGTCGCCAG; taxid=37595; genus_name=Emberiza; forward_error=1; forward_tm=nan; rank=species; seq_length_ori=394; forward_match=GAAAATGTAGCCCATTGCTACC; reverse_tm=60.81; genus=30424; reverse_error=0; species=37595; strand=D;    Emberiza citrinella 12S ribosomal RNA gene, partial sequence; mitochondrial gene for mitochondrial product
attccataggctataccttgacctgtcttattagcgtggtggggctattgcgctcactgt
tgggctttcaggggaggtggg
>AF380305 count=1; merged_taxid={30397: 1}; species_name=Buteo buteo; family=56259; family_name=Accipitridae; scientific_name=Buteo buteo; reverse_match=CATACCGCCGTCTCCAG; taxid=30397; genus_name=Buteo; forward_error=0; forward_tm=nan; rank=species; seq_length_ori=18674; forward_match=GAAAATGTAGCCCATTTCTGCC; reverse_tm=nan; genus=30396; reverse_error=1; species=30397; strand=R;    Buteo buteo mitochondrion, complete genome
actccataagctataccttgacctgtgtttttagcgggaggggctattgggctcactatt
aagctctcagaagaggtgag
>AF386463 count=1; merged_taxid={30422: 1}; species_name=Corvus corone; family=28725; family_name=Corvidae; scientific_name=Corvus corone; reverse_match=CATACCGCCGTCGCCAG; taxid=30422; genus_name=Corvus; forward_error=0; forward_tm=nan; rank=species; seq_length_ori=841; forward_match=GAAAATGTAGCCCATTGCTTCC; reverse_tm=nan; genus=30420; reverse_error=0; species=30422; strand=R;    Corvus corone 12S ribosomal RNA gene, partial sequence; mitochondrial gene for mitochondrial product
actccatgggctataccttgacctgtcttactagtgtattggactattgcgctcactgtt
gaaccatcagggggggtggg
>AF407081 count=1; merged_taxid={181117: 1}; species_name=Prunella modularis; family=9158; family_name=Passeridae; scientific_name=Prunella modularis; reverse_match=CATACCGCCGTCGCCAG; taxid=181117; genus_name=Prunella; forward_error=1; forward_tm=nan; rank=species; seq_length_ori=1009; forward_match=GAAAATGTAGCCCATTGCTCCC; reverse_tm=nan; genus=175132; reverse_error=0; species=181117; strand=R;    Prunella modularis tRNA-Phe gene, partial sequence; and 12S ribosomal RNA gene, partial sequence; mitochondrial genes for mitochondrial products
attccataggctataccttgacctgtcttattagcgtggtgaggctgttgcgcccactgt
tgggctttcagtggaggtggg
>AF407083 count=2; merged_taxid={45807: 2}; species_name=Motacilla alba; family=36256; family_name=Motacillidae; scientific_name=Motacilla alba; reverse_match=CATACCGCCGTCGCCAG; taxid=45807; rank=species; forward_error=0; forward_tm=nan; genus_name=Motacilla; forward_match=GAAAATGTAGCCCATTACTTCC; reverse_tm=nan; genus=45806; reverse_error=0; species=45807; strand=R;    Motacilla alba tRNA-Phe gene, partial sequence; and 12S ribosomal RNA gene, partial sequence; mitochondrial genes for mitochondrial products
attccataggctataccttgacctgtcttattagcgtggttgggctattgcgctcactgt
taggccttcaggggaggtgag
>AF407086 count=3; merged_taxid={160760: 3}; species_name=Spinus spinus; family=9133; family_name=Fringillidae; scientific_name=Spinus spinus; reverse_match=CATACCGCCGTCTCCAG; taxid=160760; rank=species; forward_error=1; forward_tm=nan; genus_name=Spinus; forward_match=GAAAATGTAGCCCATTACTACC; reverse_tm=nan; genus=1647189; reverse_error=1; species=160760; strand=R;    Carduelis pinus tRNA-Phe gene, partial sequence; and 12S ribosomal RNA gene, partial sequence; mitochondrial genes for mitochondrial products
attccataggctataccttgacctgtcgtattagcgtggtggggctgttgcgctcactgt
tgggctttcagggtaggtgaa
>AF407088 count=5; merged_taxid={37598: 4, 36255: 1}; species_name=Fringilla coelebs; family=9133; family_name=Fringillidae; scientific_name=Fringilla; reverse_match=CATACCGCCGTCGCCAG; taxid=36254; rank=genus; forward_error=1; forward_tm=nan; genus_name=Fringilla; forward_match=GAAAATGTAGCCCATTGCTCCC; reverse_tm=nan; genus=36254; reverse_error=0; species=-1; strand=R;    Fringilla coelebs tRNA-Phe gene, partial sequence; and 12S ribosomal RNA gene, partial sequence; mitochondrial genes for mitochondrial products
attccataggctataccttgacctgtcttactagcgtggtggggctattgcgctcactgt
tggactttcaggggaggtgag
>AF407091 count=4; merged_taxid={9172: 4}; species_name=Sturnus vulgaris; family=9170; family_name=Sturnidae; scientific_name=Sturnus vulgaris; reverse_match=TATACCGCCGTCGCCAG; taxid=9172; rank=species; forward_error=0; forward_tm=nan; genus_name=Sturnus; forward_match=GAAAATGTAGCCCATTGCTTCC; reverse_tm=nan; genus=9171; reverse_error=1; species=9172; strand=R;    Sturnus vulgaris tRNA-Phe gene, partial sequence; and 12S ribosomal RNA gene, partial sequence; mitochondrial genes for mitochondrial products
attccataggctataccttgacctgtcttattagcggggaggggctattgcgctcactgt
tgggctgtcagtaaaggtggg
>AF407093 count=4; merged_taxid={48150: 1, 216579: 1, 209781: 1, 9182: 1}; species_name=Phylloscopus trochilus; family=1607688; family_name=Phylloscopidae; scientific_name=Phylloscopus; reverse_match=TATACCGCCGTCGCCAG; taxid=9181; genus_name=Phylloscopus; forward_error=0; forward_tm=nan; rank=genus; forward_match=GAAAATGTAGCCCATTGCTTCC; reverse_tm=nan; genus=9181; reverse_error=1; species=-1; strand=R;    Phylloscopus trochilus tRNA-Phe gene, partial sequence; and 12S ribosomal RNA gene, partial sequence; mitochondrial genes for mitochondrial products
attccataggctataccttgacctgtcttattagcgggatatggctattgcgtccactgt
tgggccttcatgctgggtggg
>AF407134 count=1; merged_taxid={110620: 1}; species_name=Ardea alba; family=8899; family_name=Ardeidae; scientific_name=Ardea alba; reverse_match=CATACCGCCGTCGCCAG; taxid=110620; genus_name=Ardea; forward_error=0; forward_tm=nan; rank=species; seq_length_ori=970; forward_match=GAAAATGTAGCCCATTTCTTCC; reverse_tm=nan; genus=30389; reverse_error=0; species=110620; strand=R;    Casmerodius albus 12S ribosomal RNA gene, complete sequence; mitochondrial gene for mitochondrial product
actctatgggctataccttgacctgtcttgctagcgtggttagggctactgtgctcactg
ttgtactctcaggggaggtaag
>AF407135 count=5; merged_taxid={188379: 5}; species_name=Egretta garzetta; family=8899; family_name=Ardeidae; scientific_name=Egretta garzetta; reverse_match=CATACCGCCGTCGCCAG; taxid=188379; rank=species; forward_error=0; forward_tm=nan; genus_name=Egretta; forward_match=GAAAATGTAGCCCATTTCTTCC; reverse_tm=nan; genus=56073; reverse_error=0; species=188379; strand=R;    Egretta garzetta 12S ribosomal RNA gene, complete sequence; mitochondrial gene for mitochondrial product
gctccataggctataccttgacctgtcttgttagcgtggttgaggctgttgtgttcactg
ttgcactctcaggggaggtgag
>AF407136 count=3; merged_taxid={110668: 1, 30390: 2}; species_name=Ardea cinerea; family=8899; family_name=Ardeidae; scientific_name=Ardeidae; reverse_match=CATACCGCCGTCGCCAG; taxid=8899; rank=family; forward_error=0; forward_tm=nan; genus_name=Ardea; forward_match=GAAAATGTAGCCCATTTCTTCC; reverse_tm=nan; genus=-1; reverse_error=0; species=-1; strand=R;    Ardea cinerea 12S ribosomal RNA gene, complete sequence; mitochondrial gene for mitochondrial product
actccataggctataccttgacctgtcttgctagcgtggttagggctattgtgctcactg
ttgtactctcaggggaggtaag
>AF407137 count=1; merged_taxid={188373: 1}; species_name=Ardea purpurea; family=8899; family_name=Ardeidae; scientific_name=Ardea purpurea; reverse_match=CATACCGCCGTCGCCAG; taxid=188373; genus_name=Ardea; forward_error=0; forward_tm=nan; rank=species; seq_length_ori=970; forward_match=GAAAATGTAGCCCATTTCTTCC; reverse_tm=nan; genus=30389; reverse_error=0; species=188373; strand=R;    Ardea purpurea 12S ribosomal RNA gene, complete sequence; mitochondrial gene for mitochondrial product
actccatgggctataccttgacctgtcttgctagcgtggttagggctgttgtgctcactg
ttgtacttcaggagaggtaag
>AF407144 count=3; merged_taxid={110668: 3}; species_name=Bubulcus ibis; family=8899; family_name=Ardeidae; scientific_name=Bubulcus ibis; reverse_match=CATACCGCCGTCGCCAG; taxid=110668; rank=species; forward_error=0; forward_tm=nan; genus_name=Bubulcus; forward_match=GAAAATGTAGCCCATTTCTTCC; reverse_tm=nan; genus=110667; reverse_error=0; species=110668; strand=R;    Bubulcus ibis 12S ribosomal RNA gene, complete sequence; mitochondrial gene for mitochondrial product
actccataggctataccttgacctgtcttgctagcgtggttagggctattgtgctcactg
ttgtactctcaggggaggtgag
>AF447242 count=4; merged_taxid={56325: 3, 45807: 1}; species_name=Motacilla cinerea; family=36256; family_name=Motacillidae; scientific_name=Motacilla; reverse_match=CATACCGCCGTCGCCAG; taxid=45806; rank=genus; forward_error=0; forward_tm=nan; genus_name=Motacilla; forward_match=GAAAATGTAGCCCATTACTTCC; reverse_tm=nan; genus=45806; reverse_error=0; species=-1; strand=R;    Motacilla cinerea 12S ribosomal RNA gene, partial sequence; mitochondrial gene for mitochondrial product
atcccataggctataccttgacctgtcttattagcgtggttaggctattgcgctcactgt
taggccttcaggggaggtgag
>AF447255 count=2; merged_taxid={160760: 1, 37602: 1}; species_name=Serinus serinus; family=9133; family_name=Fringillidae; scientific_name=Carduelinae; reverse_match=CATACCGCCGTCTCCAG; taxid=37599; rank=subfamily; forward_error=0; forward_tm=nan; genus_name=Serinus; forward_match=GAAAATGTAGCCCATTGCTTCC; reverse_tm=nan; genus=-1; reverse_error=1; species=-1; strand=R;    Serinus serinus 12S ribosomal RNA gene, partial sequence; mitochondrial gene for mitochondrial product
attccataggctataccttgacctgtcgtattagcgtggtggggctattgcgctcactgt
tgggctttcagggtaggtgag
>AF483298 count=4; merged_taxid={8934: 4}; species_name=Columba palumbus; family=8930; family_name=Columbidae; scientific_name=Columba palumbus; reverse_match=CATACCGCCGTCGCCAG; taxid=8934; rank=species; forward_error=0; forward_tm=nan; genus_name=Columba; forward_match=GAAAATGTAGCCCATTTCTTCC; reverse_tm=nan; genus=8931; reverse_error=0; species=8934; strand=R;    Columba palumbus 12S ribosomal RNA gene, partial sequence; mitochondrial gene for mitochondrial product
acttcatgggctataccttgacctgtcttgttagcggggttagagcggttgtgctcactg
tggtactctcagaagaggtgag
>AJ583550 count=11; merged_taxid={8843: 9, 8846: 2}; species_name=Anser anser; family=8830; family_name=Anatidae; scientific_name=Anser; reverse_match=CATACCGCCGTCGCCAG; taxid=8842; rank=genus; forward_error=2; forward_tm=nan; genus_name=Anser; forward_match=GGGAATGTAGCCCATTTCTTCC; reverse_tm=nan; genus=8842; reverse_error=0; species=-1; strand=R;    Anser anser partial 12S rRNA gene
actccataggctataccttgacctgtcttattagcggggtgctattgtgtccactgttgt
gctctcattcgaggtggg
>AM237310 count=4; merged_taxid={8895: 4}; species_name=Apus apus; family=8893; family_name=Apodidae; scientific_name=Apus apus; reverse_match=CATACCGCCGTCGCCAG; taxid=8895; rank=species; forward_error=0; forward_tm=nan; genus_name=Apus; forward_match=GAAAATGTAGCCCATTTCTTCC; reverse_tm=nan; genus=8894; reverse_error=0; species=8895; strand=R;    Apus apus complete mitochondrial genome
actccataggctataccttgacctgtcttgttagcgggtaggactattatgttcactgtt
gctctctcaggggaggtgaa
>AM889139 count=2; merged_taxid={126889: 1, 48156: 1}; species_name=Acrocephalus scirpaceus; family=36270; family_name=Sylviidae; scientific_name=Acrocephalus scirpaceus; reverse_match=TATACCGCCGTCGCCAG; taxid=48156; genus_name=Acrocephalus; forward_error=1; forward_tm=nan; rank=species; forward_match=GAAAATGTAGCCCATTGCTCCC; reverse_tm=nan; genus=39620; reverse_error=1; species=48156; strand=R;    Acrocephalus scirpaceus mitochondrial complete genome
atttcataggctataccttgacctgtcgtattagcgggatggggctattgcgtccactgt
tggtccttcatggtgggtggg
>AM902515 count=9; merged_taxid={1664034: 1, 1794763: 1, 9054: 7}; species_name=Phasianus colchicus; family=9005; family_name=Phasianidae; scientific_name=Phasianus colchicus; reverse_match=CATACCGCCGTCGCCAG; taxid=9054; rank=species; forward_error=0; forward_tm=nan; genus_name=Phasianus; forward_match=GAAAATGTAGCCCATTTCTTCC; reverse_tm=nan; genus=9053; reverse_error=0; species=9054; strand=R;    Phasianus colchicus partial 12S rRNA gene
accccatgggctataccttgacctgtcttgctagtggtggactgttgagctcactgttgg
cctttcatttaggtggg
>AM902519 count=3; merged_taxid={100826: 3}; species_name=Scolopax rusticola; family=8917; family_name=Scolopacidae; scientific_name=Scolopax rusticola; reverse_match=CATACCGCCGTCGCCAG; taxid=100826; rank=species; forward_error=0; forward_tm=nan; genus_name=Scolopax; forward_match=GAAAATGTAGCCCATTTCTTCC; reverse_tm=nan; genus=56298; reverse_error=0; species=100826; strand=R;    Scolopax rusticola partial 12S rRNA gene
actccattagctatacctcgacctgtcttgttagtgggttgtggactattgtgctcacta
tatagctctcattggaggtgag
>AP009194 count=1; merged_taxid={345573: 1}; species_name=Podiceps cristatus; family=30448; family_name=Podicipedidae; scientific_name=Podiceps cristatus; reverse_match=CATACCGCCGTCGCCAG; taxid=345573; genus_name=Podiceps; forward_error=1; forward_tm=nan; rank=species; seq_length_ori=16134; forward_match=GAAAATGTAGCCCATCTCTTCC; reverse_tm=nan; genus=37049; reverse_error=0; species=345573; strand=R;    Podiceps cristatus mitochondrial genomic DNA, nearly complete genome
gcaccatgggctataccttgacctgtcttgttagtgggttaagactattgtgctcactgt
tgtactctcagtggaggtgag
>AY009323 count=4; merged_taxid={9209: 2, 1522883: 1, 1522884: 1}; species_name=Phalacrocorax carbo; family=9206; family_name=Phalacrocoracidae; scientific_name=Phalacrocorax carbo; reverse_match=CATACCGCCGTCGTCAG; taxid=9209; genus_name=Phalacrocorax; forward_error=0; forward_tm=nan; rank=species; forward_match=GAAAATGTAGCCCATTTCTTCC; reverse_tm=nan; genus=9207; reverse_error=1; species=9209; strand=R;    Phalacrocorax carbo 12S small subunit ribosomal RNA gene, partial sequence; mitochondrial gene for mitochondrial product
gctccatgagctataccttgacctgtcttattagcgggtggggctattgcgctcactgtt
gttctttcacgaaggtggg
>AY136558 count=3; merged_taxid={634357: 1, 73327: 2}; species_name=Aegithalos caudatus; family=73325; family_name=Aegithalidae; scientific_name=Aegithalos caudatus; reverse_match=TATACCGCCGTCGCCAG; taxid=73327; rank=species; forward_error=0; forward_tm=nan; genus_name=Aegithalos; forward_match=GAAAATGTAGCCCATTGCTTCC; reverse_tm=nan; genus=73326; reverse_error=1; species=73327; strand=R;    Aegithalos caudatus isolate A571 tRNA-Phe and 12S ribosomal RNA genes, partial sequence; mitochondrial
attccataggctataccttgacctgtcttattagcgttgaggggctattgcgtccactgt
tgggccttcatggtgggtggg
>AY136574 count=1; merged_taxid={181101: 1}; species_name=Panurus biarmicus; family=36270; family_name=Sylviidae; scientific_name=Panurus biarmicus; reverse_match=TATACCGCCGTCGCCAG; taxid=181101; genus_name=Panurus; forward_error=1; forward_tm=nan; rank=species; seq_length_ori=1015; forward_match=GAAAATGTAGCCCATTGCTCCC; reverse_tm=nan; genus=181100; reverse_error=1; species=181101; strand=R;    Panurus biarmicus isolate BD4047 tRNA-Phe and 12S ribosomal RNA genes, partial sequence; mitochondrial
attccataggctataccttgacctgtcttattagcgtggttgggctattgcgtccactgt
tgggccttcatggtgggtggg
>AY136575 count=1; merged_taxid={208071: 1}; species_name=Sylvia cantillans; family=36270; family_name=Sylviidae; scientific_name=Sylvia cantillans; reverse_match=TATACCGCCGTCGCCAG; taxid=208071; genus_name=Sylvia; forward_error=1; forward_tm=nan; rank=species; seq_length_ori=1018; forward_match=GAAAATGTAGCCCATTGCTCCC; reverse_tm=nan; genus=43162; reverse_error=1; species=208071; strand=R;    Sylvia cantillans isolate A523 tRNA-Phe and 12S ribosomal RNA genes, partial sequence; mitochondrial
attccatgggctataccttgacctgtcttgctagcgggttgggctattgcgtccactgtt
gaaccatcatggggggtggg
>AY164515 count=3; merged_taxid={8832: 3}; species_name=Aix galericulata; family=8830; family_name=Anatidae; scientific_name=Aix galericulata; reverse_match=CATACCGCCGTCGCCAG; taxid=8832; rank=species; forward_error=2; forward_tm=nan; genus_name=Aix; forward_match=GGGAATGTAGCCCATTTCTTCC; reverse_tm=nan; genus=8831; reverse_error=0; species=8832; strand=R;    Aix galericulata 12S ribosomal RNA gene, complete sequence; mitochondrial gene for mitochondrial product
gccccatgggctataccttgacctgtcttgttagcgggaatgctgttgcgctcactgctg
tactctcattcgaggtggg
>AY164519 count=6; merged_taxid={541004: 1, 75839: 5}; species_name=Anas crecca; family=8830; family_name=Anatidae; scientific_name=Anas crecca; reverse_match=CATACCGCCGTCGCCAG; taxid=75839; rank=species; forward_error=2; forward_tm=nan; genus_name=Anas; forward_match=GGGAATGTAGCCCATTTCTTCC; reverse_tm=nan; genus=8835; reverse_error=0; species=75839; strand=R;    Anas crecca 12S ribosomal RNA gene, complete sequence; mitochondrial gene for mitochondrial product
gccccataggctataccttgacctgtcttattagcggggtgctgttgcgcccactgttgt
gctctcattcgaggtggg
>AY164520 count=2; merged_taxid={219593: 2}; species_name=Aythya ferina; family=8830; family_name=Anatidae; scientific_name=Aythya ferina; reverse_match=CATACCGCCGTCGCCAG; taxid=219593; rank=species; forward_error=2; forward_tm=nan; genus_name=Aythya; forward_match=GGGAATGTAGCCCATTTCTTCC; reverse_tm=nan; genus=30384; reverse_error=0; species=219593; strand=R;    Aythya ferina 12S ribosomal RNA gene, complete sequence; mitochondrial gene for mitochondrial product
gccccatgggctataccttgacctgtcttgttagcggggtgctgttgtgctcactgttgt
actctcattcgaggtggg
>AY164526 count=3; merged_taxid={75838: 3}; species_name=Anas clypeata; family=8830; family_name=Anatidae; scientific_name=Anas clypeata; reverse_match=CATACCGCCGTCGCCAG; taxid=75838; rank=species; forward_error=2; forward_tm=nan; genus_name=Anas; forward_match=GGGAATGTAGCCCATTTCTTCC; reverse_tm=nan; genus=8835; reverse_error=0; species=75838; strand=R;    Anas clypeata 12S ribosomal RNA gene, complete sequence; mitochondrial gene for mitochondrial product
gcctcataggctataccttgacctgtcttattagcggggtgctgttgtgcccactgttgt
gctctcattcgaggtggg
>AY164528 count=2; merged_taxid={219594: 2}; species_name=Aythya fuligula; family=8830; family_name=Anatidae; scientific_name=Aythya fuligula; reverse_match=CATACCGCCGTCGCCAG; taxid=219594; rank=species; forward_error=2; forward_tm=nan; genus_name=Aythya; forward_match=GGGAATGTAGCCCATTTCTTCC; reverse_tm=nan; genus=30384; reverse_error=0; species=219594; strand=R;    Aythya fuligula 12S ribosomal RNA gene, complete sequence; mitochondrial gene for mitochondrial product
gtcccatgggctataccttgacctgtcttgttagcgtggtgctgttgtgctcactgttgt
actctcattcgaggtggg
>AY164529 count=2; merged_taxid={8880: 2}; species_name=Mergus merganser; family=8830; family_name=Anatidae; scientific_name=Mergus merganser; reverse_match=CATACCGCCGTCGCCAG; taxid=8880; rank=species; forward_error=2; forward_tm=nan; genus_name=Mergus; forward_match=GGGAATGTAGCCCATTTCTTCC; reverse_tm=nan; genus=8877; reverse_error=0; species=8880; strand=R;    Mergus merganser 12S ribosomal RNA gene, complete sequence; mitochondrial gene for mitochondrial product
gccccatgggctataccttgacctgtcttattagcggggtgctgttatgtccactgttgt
gctctcattcgaggtggg
>AY274013 count=10; merged_taxid={1592196: 4, 55661: 1, 55662: 5}; species_name=Cuculus canorus; family=8941; family_name=Cuculidae; scientific_name=Cuculus canorus; reverse_match=CATACCGCCGTCGCCAG; taxid=55661; genus_name=Cuculus; forward_error=0; forward_tm=nan; rank=species; forward_match=GAAAATGTAGCCCATTTCTTCC; reverse_tm=nan; genus=33592; reverse_error=0; species=55661; strand=R;    Cuculus canorus isolate A830 tRNA-Phe gene, partial sequence; 12S ribosomal RNA gene, complete sequence; and tRNA-Val gene, partial sequence; mitochondrial
gtcccataagctataccttgacctgtcttattagcggagggctattgtgctcactgttgc
tctttcaggggaggtggg
>AY275847 count=1; merged_taxid={8895: 1}; species_name=Apus apus; family=8893; family_name=Apodidae; scientific_name=Apus apus; reverse_match=CATACCGCCGTCGCCAG; taxid=8895; genus_name=Apus; forward_error=0; forward_tm=nan; rank=species; seq_length_ori=410; forward_match=GAAAATGTAGCCCATTTCTTCC; reverse_tm=nan; genus=8894; reverse_error=0; species=8895; strand=R;    Apus apus 12S ribosomal RNA gene, partial sequence; mitochondrial gene for mitochondrial product
actccataggctataccttgacctgttttgttagcggatagggctattgtgttcactgtt
gttctttcaggggaggtgaa
>AY447952 count=2; merged_taxid={261960: 2}; species_name=Tringa ochropus; family=8917; family_name=Scolopacidae; scientific_name=Tringa ochropus; reverse_match=TATACCGCCGTCGCCAG; taxid=261960; rank=species; forward_error=0; forward_tm=nan; genus_name=Tringa; forward_match=GAAAATGTAGCCCATTTCTTCC; reverse_tm=nan; genus=161681; reverse_error=1; species=261960; strand=R;    Tringa ochropus 12S ribosomal RNA gene, partial sequence; mitochondrial
gccccataggctatacctcgacctgtcttactagcgggttcggctattgtgctcactatt
gggctctcaggagaggtgag
>AY447960 count=1; merged_taxid={100819: 1}; species_name=Falco tinnunculus; family=8949; family_name=Falconidae; scientific_name=Falco tinnunculus; reverse_match=CATACCGCCGTCGCCAG; taxid=100819; genus_name=Falco; forward_error=0; forward_tm=nan; rank=species; seq_length_ori=314; forward_match=GAAAATGTAGCCCATTACTTCC; reverse_tm=nan; genus=8952; reverse_error=0; species=100819; strand=R;    Falco tinnunculus 12S ribosomal RNA gene, partial sequence; mitochondrial
actccatgggctataccttgacctgtcgtgttagcgggcggctattgtgctcactgtgcg
tccttcaatcagggtgag
>AY447962 count=1; merged_taxid={9054: 1}; species_name=Phasianus colchicus; family=9005; family_name=Phasianidae; scientific_name=Phasianus colchicus; reverse_match=CATACCGCCGTCGCCAG; taxid=9054; genus_name=Phasianus; forward_error=0; forward_tm=nan; rank=species; seq_length_ori=315; forward_match=GAAAATGTAGCCCATTTCTTCC; reverse_tm=nan; genus=9053; reverse_error=0; species=9054; strand=R;    Phasianus colchicus 12S ribosomal RNA gene, partial sequence; mitochondrial
accccatgggctatgaccttgacctgtcttgctagtggtggtactgttgagctcactgtt
ggcctttcatttagagtgtgg
>AY513121 count=5; merged_taxid={670359: 5}; species_name=Tachymarptis melba; family=8893; family_name=Apodidae; scientific_name=Tachymarptis melba; reverse_match=CATACCGCCGTCGCCAG; taxid=670359; rank=species; forward_error=0; forward_tm=nan; genus_name=Tachymarptis; forward_match=GAAAATGTAGCCCATTTCTTCC; reverse_tm=nan; genus=670358; reverse_error=0; species=670359; strand=R;    Tachymarptis melba voucher P Bize Am351 (Univ. Bern) 12S ribosomal RNA gene, complete sequence
actccataggctataccttgacctgtcttattagcgggtggggctattatgttcactgtt
gctctctcaggggaggtgaa
>AY631323 count=1; merged_taxid={297805: 1}; species_name=Chlidonias hybridus; family=8910; family_name=Laridae; scientific_name=Chlidonias hybridus; reverse_match=CATACCGCCGTCGCCAG; taxid=297805; genus_name=Chlidonias; forward_error=0; forward_tm=nan; rank=species; seq_length_ori=705; forward_match=GAAAATGTAGCCCATTTCTTCC; reverse_tm=60.81; genus=279944; reverse_error=0; species=297805; strand=D;    Chlidonias hybridus 12S ribosomal RNA gene, partial sequence; mitochondrial
actccatgggctataccttgacctgtcttgctagcgagttaggctattgtgctcactgtt
tggctctcagtgaaggtgag
>AY631324 count=2; merged_taxid={297806: 2}; species_name=Chlidonias leucopterus; family=8910; family_name=Laridae; scientific_name=Chlidonias leucopterus; reverse_match=CATACCGCCGTCGCCAG; taxid=297806; rank=species; forward_error=0; forward_tm=nan; genus_name=Chlidonias; forward_match=GAAAATGTAGCCCATTTCTTCC; genus=279944; reverse_error=0; species=297806;    Chlidonias leucopterus 12S ribosomal RNA gene, partial sequence; mitochondrial
accccatgggctataccttgacctgtcttgctagcgagttgagctattgtgctcactgtt
tggctctcaatgaaggtgag
>AY631325 count=1; merged_taxid={279945: 1}; species_name=Chlidonias niger; family=8910; family_name=Laridae; scientific_name=Chlidonias niger; reverse_match=CATACCGCCGTCGCCAG; taxid=279945; genus_name=Chlidonias; forward_error=0; forward_tm=nan; rank=species; seq_length_ori=708; forward_match=GAAAATGTAGCCCATTTCTTCC; reverse_tm=60.81; genus=279944; reverse_error=0; species=279945; strand=D;    Chlidonias niger 12S ribosomal RNA gene, partial sequence; mitochondrial
actccatgggctataccttgacctgtcttgctagcgagttgagctattgtgctcactgtt
tggctctcaatgaaggtgag
>AY631336 count=2; merged_taxid={425641: 2}; species_name=Hydroprogne caspia; family=8910; family_name=Laridae; scientific_name=Hydroprogne caspia; reverse_match=CATACCGCCGTCGCCAG; taxid=425641; rank=species; forward_error=0; forward_tm=nan; genus_name=Hydroprogne; forward_match=GAAAATGTAGCCCATTTCTTCC; genus=425640; reverse_error=0; species=425641;    Sterna caspia 12S ribosomal RNA gene, partial sequence; mitochondrial
actccataggctataccttgacctgtcttgctagcgagtttagctattgtgctcactgtt
tggctctcagtgaaggtgag
>AY631342 count=1; merged_taxid={108405: 1}; species_name=Sterna hirundo; family=8910; family_name=Laridae; scientific_name=Sterna hirundo; reverse_match=CATACCGCCGTCGCCAG; taxid=108405; genus_name=Sterna; forward_error=0; forward_tm=nan; rank=species; seq_length_ori=688; forward_match=GAAAATGTAGCCCATTTCTTCC; reverse_tm=60.81; genus=70608; reverse_error=0; species=108405; strand=D;    Sterna hirundo 12S ribosomal RNA gene, partial sequence; mitochondrial
accccataggctataccttgacctgtcttgctagcgagttgagctattgtgctcactgtt
tggctctcaatggaggtgag
>AY631349 count=1; merged_taxid={321685: 1}; species_name=Thalasseus sandvicensis; family=8910; family_name=Laridae; scientific_name=Thalasseus sandvicensis acuflavidus; reverse_match=CATACCGCCGTCGCCAG; taxid=321685; genus_name=Thalasseus; forward_error=0; forward_tm=nan; rank=subspecies; seq_length_ori=682; forward_match=GAAAATGTAGCCCATTTCTTCC; reverse_tm=60.81; genus=555355; reverse_error=0; species=126723; strand=D;    Sterna sandvicensis acuflavida 12S ribosomal RNA gene, partial sequence; mitochondrial
accccataggctataccttgacctgtcttgctagcgagttgagctattgtgctcactgtt
tggctctcagtgaaggtgag
>AY635093 count=1; merged_taxid={48149: 1}; species_name=Phylloscopus bonelli; family=1607688; family_name=Phylloscopidae; scientific_name=Phylloscopus bonelli; reverse_match=TATACCGCCGTCGCCAG; taxid=48149; genus_name=Phylloscopus; forward_error=1; forward_tm=nan; rank=species; seq_length_ori=396; forward_match=GAAAATGTAGCCCATTGCTCCC; reverse_tm=nan; genus=9181; reverse_error=1; species=48149; strand=R;    Phylloscopus bonelli 12S ribosomal RNA gene, partial sequence; mitochondrial
attccataggctataccttgacctgtcttgttagcggggtaaggctattgcgtccactgt
tggtccttcatgctgggtggg
>AY635099 count=3; merged_taxid={56436: 3}; species_name=Abrornis inornata; family=1607688; family_name=Phylloscopidae; scientific_name=Abrornis inornata; reverse_match=TATACCGCCGTCGCCAG; taxid=56436; rank=species; forward_error=0; forward_tm=nan; genus_name=Abrornis; forward_match=GAAAATGTAGCCCATTGCTTCC; reverse_tm=nan; genus=1608537; reverse_error=1; species=56436; strand=R;    Phylloscopus inornatus 12S ribosomal RNA gene, partial sequence; mitochondrial
attccataggctataccttgacctgtcttattagcggggaagggctattgcgtccactgt
tgaaccttcatgcggggtggg
>AY635107 count=1; merged_taxid={48153: 1}; species_name=Phylloscopus sibilatrix; family=1607688; family_name=Phylloscopidae; scientific_name=Phylloscopus sibilatrix; reverse_match=TATACCGCCGTCGCCAG; taxid=48153; genus_name=Phylloscopus; forward_error=1; forward_tm=nan; rank=species; seq_length_ori=395; forward_match=GAAAATGTAGCCCATTGCTCCC; reverse_tm=nan; genus=9181; reverse_error=1; species=48153; strand=R;    Phylloscopus sibilatrix 12S ribosomal RNA gene, partial sequence; mitochondrial
attccataggctataccttgacctgtcttattagcggggtaaggctattgcgtccactgt
tggtccttcatgctgggtggg
>AY894141 count=2; merged_taxid={272050: 2}; species_name=Tringa erythropus; family=8917; family_name=Scolopacidae; scientific_name=Tringa erythropus; reverse_match=CATACCGCCGTCGCCAG; taxid=272050; rank=species; forward_error=0; forward_tm=nan; genus_name=Tringa; forward_match=GAAAATGTAGCCCATTTCTTCC; reverse_tm=nan; genus=161681; reverse_error=0; species=272050; strand=R;    Tringa erythropus 12S ribosomal RNA gene, partial sequence; mitochondrial
gcctcgtaggctatacctcgacctgtcttattagcgggcttagctattgtgctcactatt
gaactctcaggggaggtgag
>AY894143 count=2; merged_taxid={171269: 2}; species_name=Tringa glareola; family=8917; family_name=Scolopacidae; scientific_name=Tringa glareola; reverse_match=CATACCGCCGTCGCCAG; taxid=171269; rank=species; forward_error=0; forward_tm=nan; genus_name=Tringa; forward_match=GAAAATGTAGCCCATTTCTTCC; reverse_tm=nan; genus=161681; reverse_error=0; species=171269; strand=R;    Tringa glareola 12S ribosomal RNA gene, partial sequence; mitochondrial
gccccataggctatacctcgacctgtcttattagcgggtttggctattgtgctcactatt
gaactctcagggaaggtgag
>AY894144 count=1; merged_taxid={320702: 1}; species_name=Actitis hypoleucos; family=8917; family_name=Scolopacidae; scientific_name=Actitis hypoleucos; reverse_match=CATACCGCCGTCGCCAG; taxid=320702; genus_name=Actitis; forward_error=0; forward_tm=nan; rank=species; seq_length_ori=557; forward_match=GAAAATGTAGCCCATTTCTTCC; reverse_tm=nan; genus=190658; reverse_error=0; species=320702; strand=R;    Actitis hypoleucos 12S ribosomal RNA gene, partial sequence; mitochondrial
acctcataggctatacctcgacctgtcttgttagcgggtttaagctattgtgctcactgt
taaactctcagaaaggtgag
>AY894148 count=1; merged_taxid={171270: 1}; species_name=Tringa nebularia; family=8917; family_name=Scolopacidae; scientific_name=Tringa nebularia; reverse_match=CATACCGCCGTCGCCAG; taxid=171270; genus_name=Tringa; forward_error=0; forward_tm=nan; rank=species; seq_length_ori=555; forward_match=GAAAATGTAGCCCATTTCTTCC; reverse_tm=nan; genus=161681; reverse_error=0; species=171270; strand=R;    Tringa nebularia 12S ribosomal RNA gene, partial sequence; mitochondrial
gccccgtaggctatacctcgacctgtcttattagcgggtttagctattgtgctcactatt
gaactctcatgtaaggtgag
>AY894149 count=1; merged_taxid={261960: 1}; species_name=Tringa ochropus; family=8917; family_name=Scolopacidae; scientific_name=Tringa ochropus; reverse_match=TATACCGCCGTCGCCAG; taxid=261960; genus_name=Tringa; forward_error=0; forward_tm=nan; rank=species; seq_length_ori=549; forward_match=GAAAATGTAGCCCATTTCTTCC; reverse_tm=nan; genus=161681; reverse_error=1; species=261960; strand=R;    Tringa ochropus 12S ribosomal RNA gene, partial sequence; mitochondrial
gccccatagctatacctcgacctgtcttactagcgggttcggctattgtgctcactattg
ggctctcagggaaggtgag
>AY894152 count=1; merged_taxid={171271: 1}; species_name=Tringa totanus; family=8917; family_name=Scolopacidae; scientific_name=Tringa totanus; reverse_match=CATACCGCCGTCGCCAG; taxid=171271; genus_name=Tringa; forward_error=0; forward_tm=nan; rank=species; seq_length_ori=554; forward_match=GAAAATGTAGCCCATTTCTTCC; reverse_tm=nan; genus=161681; reverse_error=0; species=171271; strand=R;    Tringa totanus 12S ribosomal RNA gene, partial sequence; mitochondrial
gccccatggctatacctcgacctgtcttattagcgggtttggctgttgtgctcactattg
aactctcagggaaggtgag
>AY940754 count=2; merged_taxid={1471798: 1, 189526: 1}; species_name=Jynx torquilla; family=9220; family_name=Picidae; scientific_name=Jynx torquilla; reverse_match=TATACCGCCGTCGCCAG; taxid=189526; genus_name=Jynx; forward_error=0; forward_tm=nan; rank=species; forward_match=GAAAATGTAGCCCATTTCTTCC; reverse_tm=nan; genus=189525; reverse_error=1; species=189526; strand=R;    Jynx torquilla 12S ribosomal RNA gene, complete sequence; mitochondrial
ccttcattggctataccttgacctgtctttttagtgggtaaggctattgtgctcactgtg
gagctctcaggtggaggtgag
>AY940762 count=1; merged_taxid={301969: 1}; species_name=Picus canus; family=9220; family_name=Picidae; scientific_name=Picus canus; reverse_match=TATACCGCCGTCGCCAG; taxid=301969; genus_name=Picus; forward_error=1; forward_tm=nan; rank=species; seq_length_ori=973; forward_match=GAAAATGTAGCCCATTTCTTTC; reverse_tm=nan; genus=100824; reverse_error=1; species=301969; strand=R;    Picus canus 12S ribosomal RNA gene, complete sequence; mitochondrial
ccctccatgggctgtaccttgacctgtctttctagcgggtggggctgttgtgctcactgt
tgggctctcaggggaggtggg
>DQ485809 count=2; merged_taxid={40816: 2}; species_name=Grus grus; family=9109; family_name=Gruidae; scientific_name=Grus grus; reverse_match=CATACCGCCGTCGCCAG; taxid=40816; rank=species; forward_error=0; forward_tm=nan; genus_name=Grus; forward_match=GAAAATGTAGCCCATTTCTTCC; reverse_tm=nan; genus=9114; reverse_error=0; species=40816; strand=R;    Grus grus 12S ribosomal RNA and tRNA-Val genes, complete sequence; mitochondrial
actccgtgggctataccttgacctgtcttgttagcgggtgggggctgttttgctcactgt
tgggctctcagaggaggtgag
>DQ485828 count=2; merged_taxid={9123: 2}; species_name=Gallinula chloropus; family=9119; family_name=Rallidae; scientific_name=Gallinula chloropus; reverse_match=CATACCGCCGTCCCCAG; taxid=9123; rank=species; forward_error=0; forward_tm=nan; genus_name=Gallinula; forward_match=GAAAATGTAGCCCATTTCTTCC; reverse_tm=nan; genus=9122; reverse_error=1; species=9123; strand=R;    Gallinula chloropus 12S ribosomal RNA and tRNA-Val genes, complete sequence; mitochondrial
cgttcataggctataccttgacctgtcttattagcgggatgctattgtgctcactattaa
gtctatcagggcaggtgag
>DQ674576 count=3; merged_taxid={107377: 1, 670253: 1, 670254: 1}; species_name=Gallinago gallinago; family=8917; family_name=Scolopacidae; scientific_name=Gallinago gallinago; reverse_match=CATACCGCCGTCGCCAG; taxid=107377; genus_name=Gallinago; forward_error=0; forward_tm=nan; rank=species; forward_match=GAAAATGTAGCCCATTTCTTCC; reverse_tm=nan; genus=107376; reverse_error=0; species=107377; strand=R;    Gallinago gallinago 12S ribosomal RNA and tRNA-Val genes, complete sequence; mitochondrial
gtcccgtgggctatacctcgacctgtcttattagcgggtttaggctattgtgttcgctgt
tgaactctcagaggaggtgag
>DQ780884 count=1; merged_taxid={56262: 1}; species_name=Pandion haliaetus; family=56259; family_name=Accipitridae; scientific_name=Pandion haliaetus; reverse_match=CATACCGCCGTCGCCAG; taxid=56262; genus_name=Pandion; forward_error=1; forward_tm=nan; rank=species; seq_length_ori=17864; forward_match=GAAAATGTAGCCCATTTCTACC; reverse_tm=nan; genus=56261; reverse_error=0; species=56262; strand=R;    Pandion haliaetus mitochondrion, complete genome
atctcattagctatacctcgacctgtcttgctagcgggcgtagctgttgcgctcactgtt
agtctctcagggaaggtgag
>EF373071 count=1; merged_taxid={227173: 1}; species_name=Calidris canutus; family=8917; family_name=Scolopacidae; scientific_name=Calidris canutus; reverse_match=CATACCGCCGTCGCCAG; taxid=227173; genus_name=Calidris; forward_error=0; forward_tm=nan; rank=species; seq_length_ori=551; forward_match=GAAAATGTAGCCCATTTCTTCC; reverse_tm=nan; genus=8918; reverse_error=0; species=227173; strand=R;    Calidris canutus voucher 982202427 12S ribosomal RNA gene, partial sequence; mitochondrial
accccataggctatacctcgacctgtcttattagcgggtttaggctattgtgctcactgc
tgagctctcaggggaggtgag
>EF373082 count=1; merged_taxid={107377: 1}; species_name=Gallinago gallinago; family=8917; family_name=Scolopacidae; scientific_name=Gallinago gallinago; reverse_match=CATACCGCCGTCGCCAG; taxid=107377; genus_name=Gallinago; forward_error=0; forward_tm=nan; rank=species; seq_length_ori=554; forward_match=GAAAATGTAGCCCATTTCTTCC; reverse_tm=nan; genus=107376; reverse_error=0; species=107377; strand=R;    Gallinago gallinago voucher MKP-1590 12S ribosomal RNA gene, partial sequence; mitochondrial
accccgtgggctatacctcgacctgtcttgttagcgggttgagctattgtgctcactatt
gaactctcaggggaggtgag
>EF373092 count=1; merged_taxid={107379: 1}; species_name=Lymnocryptes minimus; family=8917; family_name=Scolopacidae; scientific_name=Lymnocryptes minimus; reverse_match=CATACCGCCGTCGCCAG; taxid=107379; genus_name=Lymnocryptes; forward_error=0; forward_tm=nan; rank=species; seq_length_ori=553; forward_match=GAAAATGTAGCCCATTTCTTCC; reverse_tm=nan; genus=107378; reverse_error=0; species=107379; strand=R;    Lymnocryptes minimus voucher MAR-1016 12S ribosomal RNA gene, partial sequence; mitochondrial
gtcccatgggctatacctcgacctgtcttgttagcgggtttaggcttttgtgctcactat
taaactctcaggagaggtgag
>EF373100 count=1; merged_taxid={198806: 1}; species_name=Calidris pugnax; family=8917; family_name=Scolopacidae; scientific_name=Calidris pugnax; reverse_match=CATACCGCCGTCGCCAG; taxid=198806; genus_name=Calidris; forward_error=0; forward_tm=nan; rank=species; seq_length_ori=557; forward_match=GAAAATGTAGCCCATTTCTTCC; reverse_tm=nan; genus=8918; reverse_error=0; species=198806; strand=R;    Philomachus pugnax voucher 1337609 12S ribosomal RNA gene, partial sequence; mitochondrial
gcctcgtaggctatacctcgacctgtcttattagcgggtttaggctgttgtgctcactgt
tgggctctcaggggaggtgag
>EF373101 count=1; merged_taxid={171273: 1}; species_name=Pluvialis squatarola; family=8907; family_name=Charadriidae; scientific_name=Pluvialis squatarola; reverse_match=CATACCGCCGTCGCCAG; taxid=171273; genus_name=Pluvialis; forward_error=1; forward_tm=nan; rank=species; seq_length_ori=543; forward_match=GAAAATGTAGCCCATTTCTCCC; reverse_tm=nan; genus=171272; reverse_error=0; species=171273; strand=R;    Pluvialis squatarola voucher TP7 12S ribosomal RNA gene, partial sequence; mitochondrial
attccataggctatacctcgacctgtcttactagcgggttgctattgtgctcactgctgc
gctttcaagagaggtgag
>EF514932 count=3; merged_taxid={458160: 1, 31908: 2}; species_name=Haematopus ostralegus; family=37576; family_name=Haematopodidae; scientific_name=Haematopus ostralegus; reverse_match=CATACCGCCGTCGCCAG; taxid=31908; genus_name=Haematopus; forward_error=0; forward_tm=nan; rank=species; forward_match=GAAAATGTAGCCCATTTCTTCC; reverse_tm=nan; genus=32635; reverse_error=0; species=31908; strand=R;    Haematopus ostralegus ostralegus 12S ribosomal RNA gene, partial sequence; mitochondrial
cctccatgggctataccttgacctgtcttactagcgtgtgtaggctgttgtgctcactac
tgtgctttcaagggaggtgag
>EU154491 count=1; merged_taxid={486696: 1}; species_name=Oenanthe oenanthe; family=36291; family_name=Muscicapidae; scientific_name=Oenanthe oenanthe oenanthe; reverse_match=TATACCGCCGTCGCCAG; taxid=486696; genus_name=Oenanthe; forward_error=0; forward_tm=nan; rank=subspecies; seq_length_ori=396; forward_match=GAAAATGTAGCCCATTGCTTCC; reverse_tm=nan; genus=245059; reverse_error=1; species=279966; strand=R;    Oenanthe oenanthe subsp. oenanthe voucher NRM-2004 6483 12S ribosomal RNA gene, partial sequence; mitochondrial
attccataggctataccttgacctgtcttattagcgtgatggggctattgcgctcactgt
tggactgtcagggaaggtgag
>EU154521 count=5; merged_taxid={357736: 1, 127946: 1, 9187: 2, 486383: 1}; species_name=Turdus iliacus; family=9183; family_name=Turdidae; scientific_name=Turdus; reverse_match=TATACCGCCGTCGCCAG; taxid=9186; genus_name=Turdus; forward_error=0; forward_tm=nan; rank=genus; forward_match=GAAAATGTAGCCCATTGCTTCC; reverse_tm=nan; genus=9186; reverse_error=1; species=-1; strand=R;    Turdus iliacus subsp. iliacus voucher NRM 2007 6475 12S ribosomal RNA gene, partial sequence; mitochondrial
attccgtgggctataccttgacctgtcttgctagcgggttaggctattgcgtccactgtt
gggctgtcaggaaaggtggg
>EU154569 count=1; merged_taxid={486365: 1}; species_name=Turdus viscivorus; family=9183; family_name=Turdidae; scientific_name=Turdus viscivorus viscivorus; reverse_match=TATACCGCCGTCGCCAG; taxid=486365; genus_name=Turdus; forward_error=0; forward_tm=nan; rank=subspecies; seq_length_ori=395; forward_match=GAAAATGTAGCCCATTGCTTCC; reverse_tm=nan; genus=9186; reverse_error=1; species=301543; strand=R;    Turdus viscivorus subsp. viscivorus voucher NRM 2007 6486 12S ribosomal RNA gene, partial sequence; mitochondrial
attccataggctataccttgacctgtcttgctagcgggttaggctattgcgtccactgtt
gggctgtcaggaaaggtggg
>EU167054 count=2; merged_taxid={56324: 2}; species_name=Lanius collurio; family=9193; family_name=Laniidae; scientific_name=Lanius collurio; reverse_match=TATACCGCCGTCGCCAG; taxid=56324; rank=species; forward_error=1; forward_tm=nan; genus_name=Lanius; forward_match=GAAAATGTAGCCCATTGCTCCC; reverse_tm=nan; genus=28712; reverse_error=1; species=56324; strand=R;    Lanius collurio 12S ribosomal RNA gene, partial sequence; mitochondrial
attccataggctataccttgacctgtcttgctagtgggttagactattgcgctcactgtt
aggccttcagagagggtggg
>EU167063 count=2; merged_taxid={56262: 2}; species_name=Pandion haliaetus; family=56259; family_name=Accipitridae; scientific_name=Pandion haliaetus; reverse_match=CATACCGCCGTCGCCAG; taxid=56262; rank=species; forward_error=1; forward_tm=nan; genus_name=Pandion; forward_match=GAAAATGTAGCCCATTTCTACC; reverse_tm=nan; genus=56261; reverse_error=0; species=56262; strand=R;    Pandion haliaetus 12S ribosomal RNA gene, partial sequence; mitochondrial
atctcattagctatacctcgacctgtcttgctagcgggtgtagctgttgcgctcactgtt
agtctctcagggaaggtgag
>EU167071 count=1; merged_taxid={85099: 1}; species_name=Podiceps nigricollis; family=30448; family_name=Podicipedidae; scientific_name=Podiceps nigricollis; reverse_match=CATACCGCCGTCGCCAG; taxid=85099; genus_name=Podiceps; forward_error=1; forward_tm=nan; rank=species; seq_length_ori=964; forward_match=GAAAATGTAGCCCATCTCTTCC; reverse_tm=nan; genus=37049; reverse_error=0; species=85099; strand=R;    Podiceps nigricollis 12S ribosomal RNA gene, partial sequence; mitochondrial
gctccataggctataccttgacctgtcttgctagtgggttaggactattgtgctcactgt
tgtactctcagtggaggtggg
>EU167085 count=3; merged_taxid={56313: 3}; species_name=Tyto alba; family=30462; family_name=Tytonidae; scientific_name=Tyto alba; reverse_match=CATACCGCCGTCGCCAG; taxid=56313; rank=species; forward_error=0; forward_tm=nan; genus_name=Tyto; forward_match=GAAAATGTAGCCCATTTCTTCC; reverse_tm=nan; genus=56312; reverse_error=0; species=56313; strand=R;    Tyto alba 12S ribosomal RNA gene, partial sequence; mitochondrial
accccatgggctataccttgacctgtctttctagtgaagttgactgttgtgcccactgtg
ggactttcatgggaggtgga
>EU167086 count=4; merged_taxid={57439: 4}; species_name=Upupa epops; family=57390; family_name=Upupidae; scientific_name=Upupa epops; reverse_match=CATACCGCCGTCGCCAG; taxid=57439; rank=species; forward_error=2; forward_tm=nan; genus_name=Upupa; forward_match=GGTAATGTAGCCCATTTCTGCC; reverse_tm=nan; genus=57438; reverse_error=0; species=57439; strand=R;    Upupa epops 12S ribosomal RNA gene, partial sequence; mitochondrial
ccctcatgggctataccttgacctgtcttattagtgggggactgttgtgccggctgtggt
actttcagggaaggtggg
>FJ603666 count=1; merged_taxid={670253: 1}; species_name=Gallinago gallinago; family=8917; family_name=Scolopacidae; scientific_name=Gallinago gallinago gallinago; reverse_match=CAWACCRCCGTCGCCAG; taxid=670253; genus_name=Gallinago; forward_error=0; forward_tm=nan; rank=subspecies; seq_length_ori=554; forward_match=GAAAATGTAGCCCATTTCTTCC; reverse_tm=nan; genus=107376; reverse_error=2; species=107377; strand=R;    Gallinago gallinago gallinago voucher UMMZ:234734 12S ribosomal RNA gene, partial sequence; mitochondrial
stcccgtgggctatacctcgacctgtcttattagcgggtttaggctattgtgttcgctgt
tgaactctcagaggaggtgag
>FN675576 count=1; merged_taxid={160229: 1}; species_name=Columba oenas; family=8930; family_name=Columbidae; scientific_name=Columba oenas; reverse_match=CATACCGCCGTCGCCAG; taxid=160229; genus_name=Columba; forward_error=0; forward_tm=nan; rank=species; seq_length_ori=727; forward_match=GAAAATGTAGCCCATTTCTTCC; reverse_tm=nan; genus=8931; reverse_error=0; species=160229; strand=R;    Columba oenas partial 12S rRNA gene
actccataggctataccttgacctgtcttgttagcggggttagggcggttgtgctcactg
tagtgctctcagaagaggtgag
>FN675577 count=14; merged_taxid={8932: 14}; species_name=Columba livia; family=8930; family_name=Columbidae; scientific_name=Columba livia; reverse_match=CATACCGCCGTCGCCAG; taxid=8932; rank=species; forward_error=0; forward_tm=nan; genus_name=Columba; forward_match=GAAAATGTAGCCCATTTCTTCC; reverse_tm=nan; genus=8931; reverse_error=0; species=8932; strand=R;    Columba livia mitochondrial partial 12S rRNA gene, isolate 2
acttcataagctataccttgacctgtcttgttagcggggttagggcggttgtgctcactg
tagtgctctcagaggaggtgag
>GQ264612 count=2; merged_taxid={1545683: 1, 30397: 1}; species_name=Buteo buteo; family=56259; family_name=Accipitridae; scientific_name=Buteo buteo; reverse_match=CATACCGCCGTCTCCAG; taxid=30397; genus_name=Buteo; forward_tm=nan; rank=species; reverse_tm=nan; genus=30396; reverse_error=1; species=30397; strand=R;    Buteo buteo voucher NMW-ML Bbutvul7 12S ribosomal RNA gene, complete sequence; mitochondrial
actccataagctataccttgacctgtctttttagcgggaggggctattgggctcactatt
aagctctcagaagaggtgag
>GU390887 count=3; merged_taxid={43466: 3}; species_name=Circus cyaneus; family=56259; family_name=Accipitridae; scientific_name=Circus cyaneus; reverse_match=CATACCGCCGTCGTCAG; taxid=43466; rank=species; forward_error=0; forward_tm=nan; genus_name=Circus; forward_match=GAAAATGTAGCCCATTTCTTCC; reverse_tm=nan; genus=8963; reverse_error=1; species=43466; strand=R;    Circus cyaneus 12S ribosomal RNA gene, partial sequence; mitochondrial
actccgtaggctataccttgacctgtctttttagcgagggaaggctattgggcccactgt
taagctctcaggagaggtggg
>GU390889 count=3; merged_taxid={211598: 3}; species_name=Accipiter nisus; family=56259; family_name=Accipitridae; scientific_name=Accipiter nisus; reverse_match=CATACCGCCGTCGCCAG; taxid=211598; rank=species; forward_error=0; forward_tm=nan; genus_name=Accipiter; forward_match=GAAAATGTAGCCCATTTCTTCC; reverse_tm=nan; genus=8956; reverse_error=0; species=211598; strand=R;    Accipiter nisus 12S ribosomal RNA gene, partial sequence; mitochondrial
attccgtgggctataccttgacctgtctttttagcgggtgagactattaagcccactgtt
aagccttcaggaagggtggg
>GU390892 count=1; merged_taxid={344233: 1}; species_name=Falco subbuteo; family=8949; family_name=Falconidae; scientific_name=Falco subbuteo; reverse_match=CATACCGCCGTCGCCAG; taxid=344233; genus_name=Falco; forward_error=0; forward_tm=nan; rank=species; seq_length_ori=422; forward_match=GAAAATGTAGCCCATTACTTCC; reverse_tm=nan; genus=8952; reverse_error=0; species=344233; strand=R;    Falco subbuteo 12S ribosomal RNA gene, partial sequence; mitochondrial
actccgtaggctataccttgacctgtcgtgttaacggggtggttattgtgctcactgtgt
gtccttcaattagggtgag
>HM063536 count=1; merged_taxid={75838: 1}; species_name=Anas clypeata; family=8830; family_name=Anatidae; scientific_name=Anas clypeata; reverse_match=CATACCGCCGTCGCCAG; taxid=75838; genus_name=Anas; forward_error=2; forward_tm=nan; rank=species; seq_length_ori=1029; forward_match=GGGAATGTAGCCCATTTCTTCC; reverse_tm=nan; genus=8835; reverse_error=0; species=75838; strand=R;    Anas clypeata isolate MDS tRNA-Phe gene, partial sequence; 12S ribosomal RNA gene, complete sequence; and tRNA-Val gene, partial sequence; mitochondrial
gcctcatgggctataccttgacctgtcttattagcggggtgctgttgtgcccactgttgt
gctctcattcgaggtggg
>HM063558 count=3; merged_taxid={8869: 3}; species_name=Cygnus olor; family=8830; family_name=Anatidae; scientific_name=Cygnus olor; reverse_match=CATACCGCCGTCGCCAG; taxid=8869; rank=species; forward_error=2; forward_tm=nan; genus_name=Cygnus; forward_match=GGGAATGTAGCCCATTTCTTCC; reverse_tm=nan; genus=8867; reverse_error=0; species=8869; strand=R;    Cygnus olor isolate MDS tRNA-Phe gene, partial sequence; 12S ribosomal RNA gene, complete sequence; and tRNA-Val gene, partial sequence; mitochondrial
accccataggctataccttgacctgtcttactagcgatgtgctattgtgtccactgttgt
gctctcattcgaggtggg
>HQ852926 count=1; merged_taxid={39621: 1}; species_name=Acrocephalus arundinaceus; family=36270; family_name=Sylviidae; scientific_name=Acrocephalus arundinaceus; reverse_match=TATACCGCCGTCGCCAG; taxid=39621; genus_name=Acrocephalus; forward_error=0; forward_tm=nan; rank=species; seq_length_ori=533; forward_match=GAAAATGTAGCCCATTGCTTCC; reverse_tm=nan; genus=39620; reverse_error=1; species=39621; strand=R;    Acrocephalus arundinaceus 12S ribosomal RNA gene, partial sequence; mitochondrial
attccataggctataccttgacctgtcgtattagcgtaatggggctattgcgtccactgt
tggtccttcactgtgggtggg
>HQ896036 count=2; merged_taxid={9123: 2}; species_name=Gallinula chloropus; family=9119; family_name=Rallidae; scientific_name=Gallinula chloropus; reverse_match=CATACCGCCGTCCCCAG; taxid=9123; rank=species; forward_error=0; forward_tm=nan; genus_name=Gallinula; forward_match=GAAAATGTAGCCCATTTCTTCC; reverse_tm=nan; genus=9122; reverse_error=1; species=9123; strand=R;    Gallinula chloropus mitochondrion, complete genome
cgttcataggctataccttgacctgtcttattagcggggtgctattgtgctcactgttaa
gtctatcagggtaggtgag
>HQ915867 count=3; merged_taxid={34924: 2, 56783: 1}; species_name=Pica pica; family=28725; family_name=Corvidae; scientific_name=Corvidae; reverse_match=CATACCGCCGTCGCCAG; taxid=28725; rank=family; forward_error=0; forward_tm=nan; genus_name=Pica; forward_match=GAAAATGTAGCCCATTGCTTCC; reverse_tm=nan; genus=-1; reverse_error=0; species=-1; strand=R;    Pica pica mitochondrion, complete genome
attccataggctataccttgacctgtcttactagtgggtagggactattgcgctcactgt
tgaaccatcagggggggtggg
>JQ322641 count=1; merged_taxid={88112: 1}; species_name=Alauda arvensis; family=72205; family_name=Alaudidae; scientific_name=Alauda arvensis; reverse_match=TATACCGCCGTCGCCAG; taxid=88112; genus_name=Alauda; forward_error=0; forward_tm=nan; rank=species; seq_length_ori=17018; forward_match=GAAAATGTAGCCCATTGCTGCC; reverse_tm=nan; genus=88111; reverse_error=1; species=88112; strand=R;    Alauda arvensis mitochondrion, complete genome
attccataggctataccttgacctgtcttattagcggggggctattgcgtccactgttgg
gccttcaggttgggtggg
>JQ962993 count=1; merged_taxid={31919: 1}; species_name=Numenius arquata; family=8917; family_name=Scolopacidae; scientific_name=Numenius arquata; reverse_match=TATACCGCCGTCGCCAG; taxid=31919; genus_name=Numenius; forward_error=0; forward_tm=nan; rank=species; seq_length_ori=555; forward_match=GAAAATGTAGCCCATTTCTTCC; reverse_tm=nan; genus=32638; reverse_error=1; species=31919; strand=R;    Numenius arquata 12S ribosomal RNA gene, partial sequence; mitochondrial
gtctcgtaggctatacctcgacctgtcttgctagcgtttctattatgttcactgctgggc
tctcaaggaaggtgaa
>JQ962996 count=1; merged_taxid={927621: 1}; species_name=Numenius phaeopus; family=8917; family_name=Scolopacidae; scientific_name=Numenius phaeopus variegatus; reverse_match=TATACCGCCGTCGCCAG; taxid=927621; genus_name=Numenius; forward_error=0; forward_tm=nan; rank=subspecies; seq_length_ori=492; forward_match=GAAAATGTAGCCCATTTCTTCC; reverse_tm=nan; genus=32638; reverse_error=1; species=161676; strand=R;    Numenius phaeopus variegatus 12S ribosomal RNA gene, partial sequence; mitochondrial
gccccgtaggctatacctcgacctgtcttattagcgtttctattatgttcactgctgggc
tctcaggagaggtgaa
>KF041183 count=1; merged_taxid={8919: 1}; species_name=Calidris alpina; family=8917; family_name=Scolopacidae; scientific_name=Calidris alpina; reverse_match=CATACCGCCGTCGCCAG; taxid=8919; genus_name=Calidris; forward_error=0; forward_tm=nan; rank=species; seq_length_ori=624; forward_match=GAAAATGTAGCCCATTTCTTCC; reverse_tm=nan; genus=8918; reverse_error=0; species=8919; strand=R;    Calidris alpina 12S ribosomal RNA gene, partial sequence; mitochondrial
gccccgtgggctatacctcgacctgtcttattagcgtttnnnnnctattgtgctcactgt
tgggctctcagaggaggtgag
>KF041185 count=1; merged_taxid={227173: 1}; species_name=Calidris canutus; family=8917; family_name=Scolopacidae; scientific_name=Calidris canutus; reverse_match=CATACCGCCGTCGCCAG; taxid=227173; genus_name=Calidris; forward_error=0; forward_tm=nan; rank=species; seq_length_ori=624; forward_match=GAAAATGTAGCCCATTTCTTCC; reverse_tm=nan; genus=8918; reverse_error=0; species=227173; strand=R;    Calidris canutus 12S ribosomal RNA gene, partial sequence; mitochondrial
accccataggctatacctcgacctgtcttattagcgtttnnnnnctattgtgctcactgc
tgagctctcaggggaggtgag
>KF041186 count=1; merged_taxid={217133: 1}; species_name=Calidris ferruginea; family=8917; family_name=Scolopacidae; scientific_name=Calidris ferruginea; reverse_match=CATACCGCCGTCGCCAG; taxid=217133; genus_name=Calidris; forward_error=0; forward_tm=nan; rank=species; seq_length_ori=624; forward_match=GAAAATGTAGCCCATTTCTTCC; reverse_tm=nan; genus=8918; reverse_error=0; species=217133; strand=R;    Calidris ferruginea 12S ribosomal RNA gene, partial sequence; mitochondrial
gtcccgtaggctatacctcgacctgtcttgttagcgtttnnnnnctattgtgctcactgt
tgaactctcaggggaggtgag
>KF041192 count=1; merged_taxid={670340: 1}; species_name=Calidris minuta; family=8917; family_name=Scolopacidae; scientific_name=Calidris minuta; reverse_match=CATACCGCCGTCGCCAG; taxid=670340; genus_name=Calidris; forward_error=0; forward_tm=nan; rank=species; seq_length_ori=624; forward_match=GAAAATGTAGCCCATTTCTTCC; reverse_tm=nan; genus=8918; reverse_error=0; species=670340; strand=R;    Calidris minuta 12S ribosomal RNA gene, partial sequence; mitochondrial
gccccgtgggctatacctcgacctgtcttattagcgtttnnnnnctattgtgctcactgt
tgaactctcagtagaggtgag
>KF041205 count=1; merged_taxid={198806: 1}; species_name=Calidris pugnax; family=8917; family_name=Scolopacidae; scientific_name=Calidris pugnax; reverse_match=CATACCGCCGTCGCCAG; taxid=198806; genus_name=Calidris; forward_error=0; forward_tm=nan; rank=species; seq_length_ori=624; forward_match=GAAAATGTAGCCCATTTCTTCC; reverse_tm=nan; genus=8918; reverse_error=0; species=198806; strand=R;    Philomachus pugnax 12S ribosomal RNA gene, partial sequence; mitochondrial
gcctcgtaggctatacctcgacctgtcttattagcgtttnnnnnctgttgtgctcactgt
tgggctctcaggggaggtgag
>KF437906 count=1; merged_taxid={8832: 1}; species_name=Aix galericulata; family=8830; family_name=Anatidae; scientific_name=Aix galericulata; reverse_match=CATACCGCCGTCGCCAG; taxid=8832; genus_name=Aix; forward_error=2; forward_tm=nan; rank=species; seq_length_ori=16651; forward_match=GGGAATGTAGCCCATTTCTTCC; reverse_tm=nan; genus=8831; reverse_error=0; species=8832; strand=R;    Aix galericulata mitochondrion, complete genome
gccccatgggctataccttgacctgtcttgttagcgggaatgctgttgcgctcactgctg
tgctctcattcgaggtggg
>KF644582 count=2; merged_taxid={9121: 2}; species_name=Fulica atra; family=9119; family_name=Rallidae; scientific_name=Fulica atra; reverse_match=CATACCGCCGTCCCCAG; taxid=9121; rank=species; forward_error=0; forward_tm=nan; genus_name=Fulica; forward_match=GAAAATGTAGCCCATTTCTTCC; reverse_tm=nan; genus=9120; reverse_error=1; species=9121; strand=R;    Fulica atra mitochondrion, complete genome
cctccatgggctataccttgacctgtcttactagcgaggtgctattgtgctcactattga
gactatcagggcaggtgag
>KF766026 count=1; merged_taxid={301968: 1}; species_name=Picus viridis; family=9220; family_name=Picidae; scientific_name=Picus viridis viridis; reverse_match=TATACCGCCGTCGCCAG; taxid=301968; genus_name=Picus; forward_error=1; forward_tm=nan; rank=subspecies; seq_length_ori=976; forward_match=GAAAATGTAGCCCATTTCTTTC; reverse_tm=nan; genus=100824; reverse_error=1; species=100825; strand=R;    Picus viridis viridis isolate Pvirvir3 12S ribosomal RNA gene, partial sequence; mitochondrial
ccccccatgggctgtaccttgacctgtctttctagcgggtggggctgttgtgctcactgc
tgggctctcatgggaggtggg
>KF766029 count=1; merged_taxid={301970: 1}; species_name=Picus canus; family=9220; family_name=Picidae; scientific_name=Picus canus canus; reverse_match=TATACCGCCGTCGCCAG; taxid=301970; genus_name=Picus; forward_error=1; forward_tm=nan; rank=subspecies; seq_length_ori=975; forward_match=GAAAATGTAGCCCATTTCTTTC; reverse_tm=nan; genus=100824; reverse_error=1; species=301969; strand=R;    Picus canus canus isolate Pcancan2 12S ribosomal RNA gene, partial sequence; mitochondrial
ccctccatgggctgtaccttgacctgtctttctagcgggtggggctgttgtgcccactgt
tgggctctcaggggaggtggg
>KF766041 count=1; merged_taxid={1517835: 1}; species_name=Dendrocopos minor; family=9220; family_name=Picidae; scientific_name=Dendrocopos minor hortorum; reverse_match=CATACCGCCGTCGCCAG; taxid=1517835; genus_name=Dendrocopos; forward_error=1; forward_tm=nan; rank=subspecies; seq_length_ori=968; forward_match=GAAAATGTAGCCCATTTCTTTC; reverse_tm=nan; genus=51357; reverse_error=0; species=1517834; strand=R;    Dryobates minor hortorum isolate Pminhor2 12S ribosomal RNA gene, partial sequence; mitochondrial
ccccccatgggctatacctcgacctgtctttttagcgggcggggctgttgtgtccactgt
taggctctcaggtgaggtggg
>KF781332 count=2; merged_taxid={37609: 2}; species_name=Coccothraustes coccothraustes; family=9133; family_name=Fringillidae; scientific_name=Coccothraustes coccothraustes; reverse_match=CATACCGCCGTCGCCAG; taxid=37609; rank=species; forward_error=0; forward_tm=nan; genus_name=Coccothraustes; forward_match=GAAAATGTAGCCCATTGCTTCC; reverse_tm=nan; genus=37608; reverse_error=0; species=37609; strand=R;    Coccothraustes coccothraustes strain 8905 12S ribosomal RNA gene, partial sequence; mitochondrial
cattccataggctataccttgacctgtcttattagcgtggttgggctattgcgtccactg
ttgggctttcaggggaggtgga
>KF781333 count=1; merged_taxid={9172: 1}; species_name=Sturnus vulgaris; family=9170; family_name=Sturnidae; scientific_name=Sturnus vulgaris; reverse_match=CATACCGCCGTCTCCAG; taxid=9172; genus_name=Sturnus; forward_error=0; forward_tm=nan; rank=species; seq_length_ori=441; forward_match=GAAAATGTAGCCCATTGCTTCC; reverse_tm=nan; genus=9171; reverse_error=1; species=9172; strand=R;    Sturnus vulgaris strain 8705 12S ribosomal RNA gene, partial sequence; mitochondrial
attccataggctataccttgacctgtcgtattagcgtggtggggctattgcgctcactgt
tgggccttcagggtaggtgag
>KF906246 count=3; merged_taxid={36241: 3}; species_name=Ciconia nigra; family=8926; family_name=Ciconiidae; scientific_name=Ciconia nigra; reverse_match=CATACCGCCGTCGCCAG; taxid=36241; rank=species; forward_error=0; forward_tm=nan; genus_name=Ciconia; forward_match=GAAAATGTAGCCCATTTCTTCC; reverse_tm=nan; genus=8927; reverse_error=0; species=36241; strand=R;    Ciconia nigra mitochondrion, complete genome
gacccatgggctataccttgacctgtcttgctagcggggtggctgttgtgctcactgttg
ggctctcataggaggtgag
>KF907308 count=3; merged_taxid={8932: 3}; species_name=Columba livia; family=8930; family_name=Columbidae; scientific_name=Columba livia; reverse_match=CATACCGCCGTCGCCAG; taxid=8932; rank=species; forward_error=0; forward_tm=nan; genus_name=Columba; forward_match=GAAAATGTAGCCCATTTCTTCC; reverse_tm=nan; genus=8931; reverse_error=0; species=8932; strand=R;    UNVERIFIED: Columba livia mitochondrion sequence
acttcataggctataccttgacctgtcttgttagcggggttagggcggttgtgctcactg
tagtgctctcagaggaggtgag
>KJ190948 count=1; merged_taxid={188373: 1}; species_name=Ardea purpurea; family=8899; family_name=Ardeidae; scientific_name=Ardea purpurea; reverse_match=CATACCGCCGTCGCCAG; taxid=188373; genus_name=Ardea; forward_error=0; forward_tm=nan; rank=species; seq_length_ori=18722; forward_match=GAAAATGTAGCCCATTTCTTCC; reverse_tm=nan; genus=30389; reverse_error=0; species=188373; strand=R;    Ardea purpurea mitochondrion, complete genome
actccatgggctataccttgacctgtcttgctagcgtggttagggctgttgtgctcactg
ttgtactctcaggagaggtaag
>KJ190950 count=1; merged_taxid={188379: 1}; species_name=Egretta garzetta; family=8899; family_name=Ardeidae; scientific_name=Egretta garzetta; reverse_match=CATACCGCCGTCGCCAG; taxid=188379; genus_name=Egretta; forward_error=0; forward_tm=nan; rank=species; seq_length_ori=19822; forward_match=GAAAATGTAGCCCATTTCTTCC; reverse_tm=nan; genus=56073; reverse_error=0; species=188379; strand=R;    Egretta garzetta mitochondrion, complete genome
gctccataggctataccttgacctgccttgttagcgtggttgaggctgttgtgttcactg
ttgcactctcaggggaggtgag
>KJ502237 count=1; merged_taxid={9054: 1}; species_name=Phasianus colchicus; family=9005; family_name=Phasianidae; scientific_name=Phasianus colchicus; reverse_match=CATACCGCCGTCGCCAG; taxid=9054; genus_name=Phasianus; forward_error=1; forward_tm=nan; rank=species; seq_length_ori=16697; forward_match=GAATATGTAGCCCATTTCTTCC; reverse_tm=nan; genus=9053; reverse_error=0; species=9054; strand=R;    UNVERIFIED: Phasianus colchicus mitochondrion sequence
atcccatgggctataccttgacctgtcttgctagtggtggactgttgagcccactgttgg
cctttcatttaggtggg
>KJ676688 count=1; merged_taxid={37610: 1}; species_name=Erithacus rubecula; family=9183; family_name=Turdidae; scientific_name=Erithacus rubecula; reverse_match=TATACCGCCGTCGCCAG; taxid=37610; genus_name=Erithacus; forward_error=0; forward_tm=nan; rank=species; seq_length_ori=421; forward_match=GAAAATGTAGCCCATTGCTTCC; reverse_tm=nan; genus=36283; reverse_error=1; species=37610; strand=R;    Erithacus rubecula 12S ribosomal RNA gene, partial sequence; mitochondrial
attccataggctataccttgacctgtcttactagcgtagtagggctattgcgctcactgt
tgggctgtcagggaaggtgag
>KJ913674 count=1; merged_taxid={100828: 1}; species_name=Tachybaptus ruficollis; family=30448; family_name=Podicipedidae; scientific_name=Tachybaptus ruficollis; reverse_match=CATACCGCCGTCGCCAG; taxid=100828; genus_name=Tachybaptus; forward_error=1; forward_tm=nan; rank=species; seq_length_ori=16688; forward_match=GAAAATGTAGCCCATCTCTTCC; reverse_tm=nan; genus=100827; reverse_error=0; species=100828; strand=R;    Tachybaptus ruficollis mitochondrion, complete genome
actccatgggctataccttgacctgtcttgctagtgggttaggactattatgctcactgt
tgtgctctcagtgaaggtgag
>KM078804 count=1; merged_taxid={37607: 1}; species_name=Pyrrhula pyrrhula; family=9133; family_name=Fringillidae; scientific_name=Pyrrhula pyrrhula; reverse_match=CATACCGCCGTCTCCAG; taxid=37607; genus_name=Pyrrhula; forward_error=0; forward_tm=nan; rank=species; seq_length_ori=16831; forward_match=GAAAATGTAGCCCATTGCTTCC; reverse_tm=nan; genus=37606; reverse_error=1; species=37607; strand=R;    Pyrrhula pyrrhula mitochondrion, complete genome
attccataggctataccttgacctgtcgtattagcgtggttgggctgttgcgctcactgt
ttggctttcagggtaggtgag
>KM577158 count=1; merged_taxid={100859: 1}; species_name=Vanellus vanellus; family=8907; family_name=Charadriidae; scientific_name=Vanellus vanellus; reverse_match=CATACCGCCGTCGCCAG; taxid=100859; genus_name=Vanellus; forward_error=0; forward_tm=nan; rank=species; seq_length_ori=16795; forward_match=GAAAATGTAGCCCATTTCTTCC; reverse_tm=nan; genus=50403; reverse_error=0; species=100859; strand=R;    Vanellus vanellus mitochondrion, complete genome
actccatgggctatacctcgacctgtcttattagtgggttgaattgactattgtgcccac
tgctttactttcaaaggaggtggg
>KM577662 count=1; merged_taxid={1192867: 1}; species_name=Chroicocephalus ridibundus; family=8910; family_name=Laridae; scientific_name=Chroicocephalus ridibundus; reverse_match=CATACCGCCGTCGCCAG; taxid=1192867; genus_name=Chroicocephalus; forward_error=1; forward_tm=nan; rank=species; seq_length_ori=16807; forward_match=GAAAATGTAGCCCATTTCTCCC; reverse_tm=nan; genus=1129741; reverse_error=0; species=1192867; strand=R;    Chroicocephalus ridibundus mitochondrion, complete genome
acctcatgggctataccttgacctgtcttgttagcaggttgggctattgtgctcactact
aggctttcagggaaggtgag
>KP148840 count=1; merged_taxid={768645: 1}; species_name=Hirundo rustica; family=43148; family_name=Hirundinidae; scientific_name=Hirundo rustica gutturalis; reverse_match=TATACCGCCGTCGCCAG; taxid=768645; genus_name=Hirundo; forward_error=0; forward_tm=nan; rank=subspecies; seq_length_ori=18129; forward_match=GAAAATGTAGCCCATTGCTTCC; reverse_tm=nan; genus=43149; reverse_error=1; species=43150; strand=R;    Hirundo rustica gutturalis mitochondrion, complete genome
attccataggctataccttgacctgtcttgttagcgtagttgggctattgcgcccactgt
tgggccttcatgccgggtggg
>KP171706 count=1; merged_taxid={8839: 1}; species_name=Anas platyrhynchos; family=8830; family_name=Anatidae; scientific_name=Anas platyrhynchos; reverse_match=CATACCGCCGTCACCCG; taxid=8839; genus_name=Anas; forward_error=0; forward_tm=nan; rank=species; seq_length_ori=386; forward_match=GAAAATGTAGCCCATTTCTTCC; reverse_tm=nan; genus=8835; reverse_error=2; species=8839; strand=R;    Anas platyrhynchos 12S ribosomal RNA gene, partial sequence; mitochondrial
acttcatangctataccttgncctgtcttgttagcggggttagggcgattgtgctcactg
tagcactctcagaagaggtgag
>KP184518 count=1; merged_taxid={48890: 1}; species_name=Poecile palustris; family=9153; family_name=Paridae; scientific_name=Poecile palustris; reverse_match=TATACCGCCGTCGCCAG; taxid=48890; genus_name=Poecile; forward_error=0; forward_tm=nan; rank=species; seq_length_ori=16824; forward_match=GAAAATGTAGCCCATTACTGCC; reverse_tm=nan; genus=142475; reverse_error=1; species=48890; strand=R;    Poecile palustris voucher CEH14022 mitochondrion, complete genome
atcccataggctataccttgacctgtcgtgttagcggggtggggctattgcgtccactgt
tgggccctcaggaggggtggg
>KP258178 count=1; merged_taxid={8932: 1}; species_name=Columba livia; family=8930; family_name=Columbidae; scientific_name=Columba livia; reverse_match=CATACCGCCGTCGCCAG; taxid=8932; genus_name=Columba; forward_error=1; forward_tm=nan; rank=species; seq_length_ori=17221; forward_match=GAAAATGTAACCCATTTCTTCC; reverse_tm=nan; genus=8931; reverse_error=0; species=8932; strand=R;    Columba livia mitochondrion, complete genome
acttcataagctataccttgacctgtcttgttagcgggattagggcggttgtgctcattg
tagtgctctcagaggaggtgag
>KP306517 count=1; merged_taxid={8932: 1}; species_name=Columba livia; family=8930; family_name=Columbidae; scientific_name=Columba livia; reverse_match=CATACCGCCGTCGCCAG; taxid=8932; genus_name=Columba; forward_error=0; forward_tm=nan; rank=species; seq_length_ori=17236; forward_match=GAAAATGTAGCCCATTTCTTCC; reverse_tm=nan; genus=8931; reverse_error=0; species=8932; strand=R;    UNVERIFIED: Columba livia mitochondrion sequence
atttcataggctataccttgacctgtcttgttagcggggttagggcggttgtgctcactg
tagtgctctcagaggaggtgag
>KP308149 count=1; merged_taxid={161676: 1}; species_name=Numenius phaeopus; family=8917; family_name=Scolopacidae; scientific_name=Numenius phaeopus; reverse_match=TATACCGCCGTCGCCAG; taxid=161676; genus_name=Numenius; forward_error=0; forward_tm=nan; rank=species; seq_length_ori=17091; forward_match=GAAAATGTAGCCCATTTCTTCC; reverse_tm=nan; genus=32638; reverse_error=1; species=161676; strand=R;    Numenius phaeopus mitochondrion, complete genome
gccccgtaggctatacctcgacctgtcttattagcgggtttgggctattatgttcactgc
tgggctctcaggagaggtgaa
>KP313718 count=1; merged_taxid={9121: 1}; species_name=Fulica atra; family=9119; family_name=Rallidae; scientific_name=Fulica atra; reverse_match=CATACCGCCGTCCCCAG; taxid=9121; genus_name=Fulica; forward_error=0; forward_tm=nan; rank=species; seq_length_ori=17030; forward_match=GAAAATGTAGCCCATTTCTTCC; reverse_tm=nan; genus=9120; reverse_error=1; species=9121; strand=R;    Fulica atra mitochondrion, complete genome
cctccataggctataccttgacctgtcttactagcgaggtgctattgtgctcactattga
gactatcagggcaggtgag
>KP319029 count=1; merged_taxid={8932: 1}; species_name=Columba livia; family=8930; family_name=Columbidae; scientific_name=Columba livia; reverse_match=CATACCGCCGTCGCCAG; taxid=8932; genus_name=Columba; forward_error=1; forward_tm=nan; rank=species; seq_length_ori=17245; forward_match=GAAAGTGTAGCCCATTTCTTCC; reverse_tm=nan; genus=8931; reverse_error=0; species=8932; strand=R;    Columba livia mitochondrion, complete genome
acttcataggctataccttgacctgtcttgttagcggggttagggcggttatgctcactg
tagtgctctcagaggaggtgag
>KP757766 count=2; merged_taxid={171275: 2}; species_name=Recurvirostra avosetta; family=425629; family_name=Recurvirostridae; scientific_name=Recurvirostra avosetta; reverse_match=CATACCGCCGTCGCCAG; taxid=171275; rank=species; forward_error=0; forward_tm=nan; genus_name=Recurvirostra; forward_match=GAAAATGTAGCCCATTTCTTCC; reverse_tm=nan; genus=171274; reverse_error=0; species=171275; strand=R;    Recurvirostra avosetta voucher NJNU:ZBHH-2014002 mitochondrion, complete genome
gctccataggctatacctcgacctgtcttgttagtgggtttggactattgtgctcactac
tgtgctttcaagggaggtgag
>KR422696 count=1; merged_taxid={54769: 1}; species_name=Acanthis flammea; family=9133; family_name=Fringillidae; scientific_name=Acanthis flammea; reverse_match=CATACCGCCGTCTCCAG; taxid=54769; genus_name=Acanthis; forward_error=0; forward_tm=nan; rank=species; seq_length_ori=16820; forward_match=GAAAATGTAGCCCATTGCTTCC; reverse_tm=nan; genus=37604; reverse_error=1; species=54769; strand=R;    Acanthis flammea mitochondrion, complete genome
attccataggctataccttgacctgtcgtattagcgtggtggggctgttgcgctcactgt
tgggctttcagggtaggtgag
>KT934324 count=1; merged_taxid={68468: 1}; species_name=Regulus regulus; family=36270; family_name=Sylviidae; scientific_name=Regulus regulus; reverse_match=TATACCGCCGTCGCCAG; taxid=68468; genus_name=Regulus; forward_error=0; forward_tm=nan; rank=species; seq_length_ori=16847; forward_match=GAAAATGTAGCCCATTGCTTCC; reverse_tm=nan; genus=13244; reverse_error=1; species=68468; strand=R;    Regulus regulus mitochondrion, complete genome
attccataggctataccttgacctgtcttattagcgggttaggctattgcgctcactgtt
gggctgtcaggaaaggtggg
>KX245133 count=11; merged_taxid={56781: 11}; species_name=Corvus corax; family=28725; family_name=Corvidae; scientific_name=Corvus corax; reverse_match=CATACCGCCGTCTCCAG; taxid=56781; rank=species; forward_error=0; forward_tm=nan; genus_name=Corvus; forward_match=GAAAATGTAGCCCATTGCTTCC; reverse_tm=nan; genus=30420; reverse_error=1; species=56781; strand=R;    Corvus corax isolate 70173 mitochondrion, complete genome
actccatgggctataccttgacctgtcttactagtgtatcgggactattgcgctcactgt
tgaaccatcagggggggtggg
>KX245135 count=1; merged_taxid={56781: 1}; species_name=Corvus corax; family=28725; family_name=Corvidae; scientific_name=Corvus corax; reverse_match=CATACCGCCGTCTCCAG; taxid=56781; genus_name=Corvus; forward_error=0; forward_tm=nan; rank=species; seq_length_ori=16928; forward_match=GAAAATGTAGCCCATTGCTTCC; reverse_tm=nan; genus=30420; reverse_error=1; species=56781; strand=R;    Corvus corax isolate 70164 mitochondrion, complete genome
actccatgggctataccttgacctgtcttactagtgtattgggactattgcgctcactgt
tgaaccatcagggggggtggg
>KX372273 count=3; merged_taxid={177147: 3}; species_name=Streptopelia decaocto; family=8930; family_name=Columbidae; scientific_name=Streptopelia decaocto; reverse_match=CATACCGCCGTCGCCAG; taxid=177147; rank=species; forward_error=0; forward_tm=nan; genus_name=Streptopelia; forward_match=GAAAATGTAGCCCATTTCTTCC; reverse_tm=nan; genus=36242; reverse_error=0; species=177147; strand=R;    UNVERIFIED: Streptopelia decaocto mitochondrion sequence
acttcatgggctataccttgacctgtcttgttagcggggttagggcgattgtgctcactg
tagtactctcagaagaggtgag
>KX388475 count=2; merged_taxid={48890: 1, 48895: 1}; species_name=Poecile palustris; family=9153; family_name=Paridae; scientific_name=Poecile; reverse_match=TATACCGCCGTCGCCAG; taxid=142475; rank=genus; forward_error=0; forward_tm=nan; genus_name=Poecile; seq_length_ori=16783; forward_match=GAAAATGTAGCCCATTACTGCC; reverse_tm=nan; genus=142475; reverse_error=1; species=-1; strand=R;    Poecile palustris isolate 1239 mitochondrion, complete genome
attccataggctataccttgacctgtcgtgttagcgggataggggctgttgcgtccactg
ttgggccctcaggaggggtggg
>KX388479 count=1; merged_taxid={176923: 1}; species_name=Poecile montanus; family=9153; family_name=Paridae; scientific_name=Poecile montanus baicalensis; reverse_match=TATACCGCCGTCGCCAG; taxid=176923; genus_name=Poecile; forward_error=0; forward_tm=nan; rank=subspecies; seq_length_ori=16783; forward_match=GAAAATGTAGCCCATTACTGCC; reverse_tm=nan; genus=142475; reverse_error=1; species=48895; strand=R;    Poecile montanus baicalensis isolate 6712 mitochondrion, complete genome
attccataggctataccttgacctgtcgtgttagcgggatgggggctgttgcgtccactg
ttgggccctcaggaggggtggg
>KY623656 count=1; merged_taxid={225398: 1}; species_name=Himantopus himantopus; family=425629; family_name=Recurvirostridae; scientific_name=Himantopus himantopus; reverse_match=CATACCGCCGTCGCCAG; taxid=225398; genus_name=Himantopus; forward_error=0; forward_tm=nan; rank=species; seq_length_ori=17378; forward_match=GAAAATGTAGCCCATTTCTTCC; reverse_tm=nan; genus=225397; reverse_error=0; species=225398; strand=R;    Himantopus himantopus mitochondrion, complete genome
gctccataggctatacctcgacctgtcttgttagtgggtttggactattgtgctcactat
tgtgctttcaatggaggtgag
>KY964271 count=1; merged_taxid={36245: 1}; species_name=Alcedo atthis; family=8937; family_name=Alcedinidae; scientific_name=Alcedo atthis; reverse_match=CATACCGCCGTCACCAG; taxid=36245; genus_name=Alcedo; forward_error=1; forward_tm=nan; rank=species; seq_length_ori=17383; forward_match=GAGAATGTAGCCCATTTCTTCC; reverse_tm=nan; genus=36244; reverse_error=1; species=36245; strand=R;    Alcedo atthis mitochondrion, complete genome
gccacataagctataccttgacctgtcttgttagcgggtttgggctattgtgtccactat
tcggctttcaaggaaggtgga
>L22478 count=1; merged_taxid={8839: 1}; species_name=Anas platyrhynchos; family=8830; family_name=Anatidae; scientific_name=Anas platyrhynchos; reverse_match=CATACCGCCGTCGCCAG; taxid=8839; genus_name=Anas; forward_error=2; forward_tm=nan; rank=species; seq_length_ori=538; forward_match=GGGAATGTAGCCCATTTCTTCC; reverse_tm=nan; genus=8835; reverse_error=0; species=8839; strand=R;    Anas platyrhynchos mitochondrial 12S rRNA gene, partial
gtcccataggctataccttgacctgtcttattagcggggtgctgttgcgccactgttgcg
ctctcattcgaggtggg
>LN734267 count=2; merged_taxid={55662: 2}; species_name=Cuculus canorus; family=8941; family_name=Cuculidae; scientific_name=Cuculus canorus canorus; reverse_match=CATACCGCCGTCGCCAG; taxid=55662; rank=subspecies; forward_error=0; forward_tm=nan; genus_name=Cuculus; seq_length_ori=1027; forward_match=GAAAATGTAGCCCATTTCTTCC; reverse_tm=nan; genus=33592; reverse_error=0; species=55661; strand=R;    Cuculus canorus canorus mitochondrial partial 12S rRNA gene, isolate can193
gtcccataagctataccttgacctgtcttattagcggagggctattgtgctcactgttgt
tctttcaggggaggtggg
>MF582632 count=1; merged_taxid={108405: 1}; species_name=Sterna hirundo; family=8910; family_name=Laridae; scientific_name=Sterna hirundo; reverse_match=CATACCGCCGTCGCCAG; taxid=108405; genus_name=Sterna; forward_error=0; forward_tm=nan; rank=species; seq_length_ori=16707; forward_match=GAAAATGTAGCCCATTTCTTCC; reverse_tm=nan; genus=70608; reverse_error=0; species=108405; strand=R;    Sterna hirundo mitochondrion, complete genome
accccataggctataccttgacctgtcttgctagcgagttgagctattgtgctcactgtt
tggctctcagtggaggtgag
>MH078252 count=1; merged_taxid={8839: 1}; species_name=Anas platyrhynchos; family=8830; family_name=Anatidae; scientific_name=Anas platyrhynchos; reverse_match=CATACCGCCGTCGCCAG; taxid=8839; genus_name=Anas; forward_error=2; forward_tm=nan; rank=species; seq_length_ori=514; forward_match=GGGAATGTAGCCCATTTCTTCC; reverse_tm=nan; genus=8835; reverse_error=0; species=8839; strand=R;    Anas platyrhynchos breed Rouen 12S small subunit ribosomal RNA gene, partial sequence; mitochondrial
gccccatgggctataccttgacctgtcttattagcgggggtgctgttgcgctcactgttg
tgctctcattcgaggtggg
>MH229988 count=1; merged_taxid={54496: 1}; species_name=Rallus aquaticus; family=9119; family_name=Rallidae; scientific_name=Rallus aquaticus; reverse_match=CATACCGCCGTCCCCAG; taxid=54496; genus_name=Rallus; forward_error=0; forward_tm=nan; rank=species; seq_length_ori=17149; forward_match=GAAAATGTAGCCCATTTCTTCC; reverse_tm=nan; genus=54360; reverse_error=1; species=54496; strand=R;    Rallus aquaticus mitochondrion, complete genome
cccccatgggctataccttgacctgtcttgttagcggggtgttattaagctcactgttaa
gctctcagaggaggtgag
>U38355 count=1; merged_taxid={43163: 1}; species_name=Sylvia curruca; family=36270; family_name=Sylviidae; scientific_name=Sylvia curruca; reverse_match=TATACCGCCGTCGCCAG; taxid=43163; genus_name=Sylvia; forward_error=1; forward_tm=nan; rank=species; seq_length_ori=395; forward_match=GAAAATGTAGCCCATTGCTCCC; reverse_tm=nan; genus=43162; reverse_error=1; species=43163; strand=R;    Sylvia curruca 12S ribosomal RNA, mitochondrial gene encoding mitochondrial RNA, partial sequence
attccatgggctataccttgacctgtcttgctagcgggtaaggctattgcgtccactgtt
gaaccttcatggggggtggg
>U76765 count=1; merged_taxid={54059: 1}; species_name=Stercorarius parasiticus; family=54049; family_name=Stercorariidae; scientific_name=Stercorarius parasiticus; reverse_match=CATACCGCCGTCGCCAG; taxid=54059; genus_name=Stercorarius; forward_error=0; forward_tm=nan; rank=species; seq_length_ori=385; forward_match=GAAAATGTAGCCCATTTCTTCC; reverse_tm=nan; genus=54057; reverse_error=0; species=54059; strand=R;    Stercorarius parasiticus 12S small subunit ribosomal RNA gene, mitochondrial gene encoding mitochondrial RNA, partial sequence
accccataggctataccttgacctgtcttgttagtgggttgggctattgtgctcactgtt
gggctctcaggggaggtgag
>U76766 count=1; merged_taxid={54059: 1}; species_name=Stercorarius parasiticus; family=54049; family_name=Stercorariidae; scientific_name=Stercorarius parasiticus; reverse_match=CATACCGCCGTCGCCAG; taxid=54059; genus_name=Stercorarius; forward_error=0; forward_tm=nan; rank=species; seq_length_ori=393; forward_match=GAAAATGTAGCCCATTTCTTCC; reverse_tm=nan; genus=54057; reverse_error=0; species=54059; strand=R;    Stercorarius parasiticus 12S small subunit ribosomal RNA gene, mitochondrial gene encoding mitochondrial RNA, partial sequence
accccatgagctataccttgacctgtcttgttagtgggttaggctattgtgctcactgtt
gggctctcaggagaggtgag
>U77145 count=1; merged_taxid={9123: 1}; species_name=Gallinula chloropus; family=9119; family_name=Rallidae; scientific_name=Gallinula chloropus; reverse_match=CATACCGCCGTCCCCAG; taxid=9123; genus_name=Gallinula; forward_error=0; forward_tm=nan; rank=species; seq_length_ori=384; forward_match=GAAAATGTAGCCCATTTCTTCC; reverse_tm=nan; genus=9122; reverse_error=1; species=9123; strand=R;    Gallinula chloropus 12S small subunit ribosomal RNA gene, mitochondrial gene for mitochondrial RNA, partial sequence
cgttcataggctataccttgacctgtcttattagcggtgctattgtgctcactgttaagt
ctatcagggtaggtgag
>U77146 count=1; merged_taxid={54480: 1}; species_name=Fulica atra; family=9119; family_name=Rallidae; scientific_name=Fulica atra australis; reverse_match=CATACCGCCGTCCCCAG; taxid=54480; genus_name=Fulica; forward_error=0; forward_tm=nan; rank=subspecies; seq_length_ori=385; forward_match=GAAAATGTAGCCCATTTCTTCC; reverse_tm=nan; genus=9120; reverse_error=1; species=9121; strand=R;    Fulica atra australis 12S small subunit ribosomal RNA gene, mitochondrial gene for mitochondrial RNA, partial sequence
cctccatgggctataccttgacctgtcttactagcgatgctattgtgctcactattgaga
ctatcagggcaggtgag
>U77149 count=1; merged_taxid={54496: 1}; species_name=Rallus aquaticus; family=9119; family_name=Rallidae; scientific_name=Rallus aquaticus; reverse_match=CATACCGCCGTCCCCAG; taxid=54496; genus_name=Rallus; forward_error=0; forward_tm=nan; rank=species; seq_length_ori=383; forward_match=GAAAATGTAGCCCATTTCTTCC; reverse_tm=nan; genus=54360; reverse_error=1; species=54496; strand=R;    Rallus aquaticus 12S small subunit ribosomal RNA gene, mitochondrial gene for mitochondrial RNA, partial sequence
ccctcatgggctataccttgacctgtcttgttagcggcgttgttatgctcactgttaagc
tctcagagaaggtgag
>U83716 count=1; merged_taxid={8964: 1}; species_name=Circus aeruginosus; family=56259; family_name=Accipitridae; scientific_name=Circus aeruginosus; reverse_match=CATACCGCCGTCGCCAG; taxid=8964; genus_name=Circus; forward_error=1; forward_tm=nan; rank=species; seq_length_ori=972; forward_match=GAAAATGTAGCCCATTTCTCCC; reverse_tm=nan; genus=8963; reverse_error=0; species=8964; strand=R;    Circus aeruginosus 12S mitochondrial ribosomal RNA, small subunit, mitochondrial gene
actccgtgggctataccttgacctgtctttttagcggggtaggctattgggcccactgtt
aaactctcagaagaggtggg
>U83719 count=1; merged_taxid={30397: 1}; species_name=Buteo buteo; family=56259; family_name=Accipitridae; scientific_name=Buteo buteo; reverse_match=CATACCGCCGTCTCCAG; taxid=30397; genus_name=Buteo; forward_error=0; forward_tm=nan; rank=species; seq_length_ori=972; forward_match=GAAAATGTAGCCCATTTCTGCC; reverse_tm=nan; genus=30396; reverse_error=1; species=30397; strand=R;    Buteo buteo 12S mitochondrial ribosomal RNA, small subunit, mitochondrial gene
actccataagctataccttgacctgtgtttttagcgggaaggggctattgggctcactat
taagctctcagaagaggtgag
>U83724 count=1; merged_taxid={43551: 1}; species_name=Pernis apivorus; family=56259; family_name=Accipitridae; scientific_name=Pernis apivorus; reverse_match=CATACCGCCGTCGCCAG; taxid=43551; genus_name=Pernis; forward_error=0; forward_tm=nan; rank=species; seq_length_ori=970; forward_match=GAAAATGTAGCCCATTTCTTCC; reverse_tm=nan; genus=43550; reverse_error=0; species=43551; strand=R;    Pernis apivorus 12S mitochondrial ribosomal RNA, small subunit, mitochondrial gene
actctgtggctataccttgacctgtcttgcctagcggtgaggctattgagcccgctgttg
atctctcatggaggcggg
>U83725 count=1; merged_taxid={56262: 1}; species_name=Pandion haliaetus; family=56259; family_name=Accipitridae; scientific_name=Pandion haliaetus; reverse_match=CATACCGCCGTCGCCAG; taxid=56262; genus_name=Pandion; forward_error=1; forward_tm=nan; rank=species; seq_length_ori=973; forward_match=GAAAATGTAGCCCATTTCTACC; reverse_tm=nan; genus=56261; reverse_error=0; species=56262; strand=R;    Pandion haliaetus 12S mitochondrial ribosomal RNA, small subunit, mitochondrial gene
atctcattaggctatacctcgacctgtcttgcctagcgggcgtagctattgtgctcactg
ttagtctctcagggaaggtgag
>X76361 count=1; merged_taxid={28681: 1}; species_name=Larus canus; family=8910; family_name=Laridae; scientific_name=Larus canus; reverse_match=CATACCGCCGTCGCCAG; taxid=28681; genus_name=Larus; forward_error=0; forward_tm=nan; rank=species; seq_length_ori=498; forward_match=GAAAATGTAGCCCATTTCTTCC; reverse_tm=nan; genus=8911; reverse_error=0; species=28681; strand=R;    L.canus mitochondria rRNA (small subunit) gene
acctcatgggctataccttgacctgtcttactagcaggttgggctattgtgctcactatt
gggctttcagggaaggtgag
>X87853 count=1; merged_taxid={8839: 1}; species_name=Anas platyrhynchos; family=8830; family_name=Anatidae; scientific_name=Anas platyrhynchos; reverse_match=CATACCGCCGTCGCCAG; taxid=8839; genus_name=Anas; forward_error=2; forward_tm=nan; rank=species; seq_length_ori=364; forward_match=GGGAATGTAGCCCATTTCTTCC; reverse_tm=nan; genus=8835; reverse_error=0; species=8839; strand=R;    A.platyrhynchos mitochondrial gene for 12S ribosomal RNA
gcnncatgggctataccttgacctgtcttattagcgggggtgctgttgcgctcactgttg
tgctctcattcgaggtggg
>Y18522 count=1; merged_taxid={75140: 1}; species_name=Corvus frugilegus; family=28725; family_name=Corvidae; scientific_name=Corvus frugilegus; reverse_match=CATACCGCCGTCGCCAG; taxid=75140; genus_name=Corvus; forward_error=0; forward_tm=nan; rank=species; seq_length_ori=16931; forward_match=GAAAATGTAGCCCATTACTTCC; reverse_tm=nan; genus=30420; reverse_error=0; species=75140; strand=R;    Corvus frugilegus complete mitochondrial genome
actccatgggctataccttgacctgtcttactagtgtgttggactattgcgctcactgtt
gaaccatcaggggggtggg
